# Supplementary material for: C/EBPβ activation in vascular smooth muscle cells promotes hyperlipidemia-induced phenotypic transition and arterial stiffness
Source: Signal Transduct Target Ther. 2025 Apr 2;10:105. doi: 10.1038/s41392-025-02196-w (PMC11962150; doi:10.1038/s41392-025-02196-w)
Supplement: Supplementary file 2 — Supplementary Table S5 [file 41392_2025_2196_MOESM2_ESM.xls]

## Sheet: Sheet0
				Control group		MBD-Chol group
Symbol	Entrez Gene Name	Ensembl	Ensembl	Expr Fold Change	Expr p-value	Expr Fold Change	Expr p-value	Location	Type(s)	Biomarker Application(s)	Drug(s)	Entrez Gene ID for Human	Entrez Gene ID for Mouse	Entrez Gene ID for Rat
1700027F09Rik	RIKEN cDNA 1700027F09 gene	ENSMUSG00000100911		34.15	1.21e-20			Other	other				69999
2610008E11Rik	RIKEN cDNA 2610008E11 gene	ENSMUSG00000060301		8.79	5.25e-11			Other	other				72128	691170
2610016A17Rik	RIKEN cDNA 2610016A17 gene	ENSMUSG00000101089		6.03	9.05e-12			Other	other				100503074
4632404H12Rik	RIKEN cDNA 4632404H12 gene	ENSMUSG00000042579		22.1	2.99e-22			Other	other				74034
4921513I03Rik	RIKEN cDNA 4921513I03 gene	ENSMUSG00000044544		37.16	3.35e-22			Other	other				70874
4930459C07Rik	RIKEN cDNA 4930459C07 gene	ENSMUSG00000112762		46.2	2.54e-30			Other	other				74881
4930590L20Rik	RIKEN cDNA 4930590L20 gene	ENSMUSG00000102368		8.29	4.51e-10			Other	other				75910
5530401A14Rik	RIKEN cDNA 5530401A14 gene	ENSMUSG00000020703		8.79	5.25e-11			Other	other				71388
A1BG	alpha-1-B glycoprotein	ENSMUSG00000022347		11.8	4.37e-17			Extracellular Space	other	unspecified application		1	117586	140656
ABCC1	ATP binding cassette subfamily C member 1	ENSMUSG00000023088		12.05	5.2e-14			Plasma Membrane	transporter	prognosis	sulfinpyrazone	4363	17250	24565
ADGRG3	adhesion G protein-coupled receptor G3	ENSMUSG00000060470		6.36	5.21e-10			Plasma Membrane	G-protein coupled receptor			222487	54672	291854
ADGRL3	adhesion G protein-coupled receptor L3	ENSMUSG00000037605		38.17	8.77e-24			Plasma Membrane	G-protein coupled receptor			23284	319387	170641
AGPAT3	1-acylglycerol-3-phosphate O-acyltransferase 3	ENSMUSG00000001211		35.15	1.21e-20			Cytoplasm	enzyme			56894	28169	294324
AKAP11	A-kinase anchoring protein 11	ENSMUSG00000022016		9.29	5.77e-12			Cytoplasm	other			11215	219181	498549
ALG10	ALG10 alpha-1,2-glucosyltransferase	ENSMUSG00000075470		7.43	2e-10			Cytoplasm	enzyme			84920	380959	245960
ALG14	ALG14 UDP-N-acetylglucosaminyltransferase subunit	ENSMUSG00000039887		8.79	5.25e-11			Cytoplasm	enzyme			199857	66789	362031
ANGPT1	angiopoietin 1	ENSMUSG00000022309		6.83	1.46e-09			Extracellular Space	growth factor	disease progression,efficacy,prognosis	AMG 780,trebananib	284	11600	89807
ANKRD54	ankyrin repeat domain 54	ENSMUSG00000033055		7.46	1.09e-14			Nucleus	transcription regulator			129138	223690	362957
ANKRD55	ankyrin repeat domain 55	ENSMUSG00000049985		8.03	3.22e-12			Nucleus	transcription regulator			79722	77318	361898
ASAH2	N-acylsphingosine amidohydrolase 2	ENSMUSG00000024887		9.04	5.77e-12			Cytoplasm	enzyme			56624	54447	114104
ASIP	agouti signaling protein	ENSMUSG00000027596		7.83	2.61e-11			Extracellular Space	other			434	50518	24152
ATP6V1G3	ATPase H+ transporting V1 subunit G3	ENSMUSG00000026394		4.73	8.69e-07			Cytoplasm	transporter			127124	338375	289407
B930018H19Rik	RIKEN cDNA B930018H19 gene	ENSMUSG00000109819		12.05	5.2e-14			Other	other				330734
BC025920	zinc finger protein pseudogene	ENSMUSG00000074862		22.1	2.99e-22			Other	other				268319
BC029722	cDNA sequence BC029722	ENSMUSG00000074649		17.58	9.65e-16			Other	other				613262
BCOR	BCL6 corepressor	ENSMUSG00000040363		6.31	2.72e-11			Nucleus	transcription regulator			54880	71458	317346
BPNT2	3'(2'), 5'-bisphosphate nucleotidase 2	ENSMUSG00000066324		40.17	2.18e-25			Cytoplasm	enzyme			54928	242291	312952
C1D	C1D nuclear receptor corepressor	ENSMUSG00000000581		6.7	7.72e-11			Nucleus	transcription regulator			10438	57316
C4orf33	chromosome 4 open reading frame 33	ENSMUSG00000025766		33.14	4.13e-19			Other	other			132321	73852	361941
CCAR1	cell division cycle and apoptosis regulator 1	ENSMUSG00000020074		6.36	5.21e-10			Nucleus	transcription regulator			55749	67500	361849
CCDC130	coiled-coil domain containing 130	ENSMUSG00000004994		5.27	1.78e-09			Other	other			81576	67736	304656
CD44	CD44 molecule (Indian blood group)	ENSMUSG00000005087		4.14	4.64e-06			Plasma Membrane	other	diagnosis,disease progression,prognosis,unspecified application	A6 peptide,AMC303,anti-CD44v7 antibody,RO5429083	960	12505	25406
CDH18	cadherin 18	ENSMUSG00000040420		4.02	1.22e-06			Plasma Membrane	other			1016	320865	310174
CHSY1	chondroitin sulfate synthase 1	ENSMUSG00000032640		6.19	3.34e-09			Cytoplasm	enzyme			22856	269941	292999
CNN3	calponin 3	ENSMUSG00000053931		8.54	5.25e-11			Cytoplasm	other			1266	71994	54321
CNTF	ciliary neurotrophic factor	ENSMUSG00000079415		6.36	5.21e-10			Extracellular Space	cytokine			1270	12803	25707
Col17a1	collagen, type XVII, alpha 1	ENSMUSG00000025064		19.08	2.8e-18			Plasma Membrane	other				12821	294027
COL18A1	collagen type XVIII alpha 1 chain	ENSMUSG00000001435		4.9	4.83e-08			Extracellular Space	other	diagnosis	collagenase clostridium histolyticum	80781	12822	85251
CORO6	coronin 6	ENSMUSG00000020836		7.43	2e-10			Extracellular Space	other			84940	216961	245982
CYB5D1	cytochrome b5 domain containing 1	ENSMUSG00000044795		5.31	3.36e-08			Other	other			124637	327951	363629
Cystm1	cysteine-rich transmembrane module containing 1	ENSMUSG00000046727		20.59	1.39e-19			Cytoplasm	other				66060	100363310
DCAF13	DDB1 and CUL4 associated factor 13	ENSMUSG00000022300		4.39	1.07e-06			Nucleus	other			25879	223499	362902
DDX3X	DEAD-box helicase 3 X-linked	ENSMUSG00000000787		5.36	1.17e-07			Cytoplasm	enzyme	diagnosis		1654	13205
DEDD	death effector domain containing	ENSMUSG00000013973		17.58	9.65e-16			Nucleus	other			9191	21945	83631
DNAAF11	dynein axonemal assembly factor 11	ENSMUSG00000022375		5.02	1.76e-07			Cytoplasm	other			23639	54562	299920
DNAJC9	DnaJ heat shock protein family (Hsp40) member C9	ENSMUSG00000021811		15.57	2.65e-13			Nucleus	other			23234	108671	364240
DNAJC17	DnaJ heat shock protein family (Hsp40) member C17	ENSMUSG00000034278		37.16	3.35e-22			Other	other			55192	69408	311329
DNM3	dynamin 3	ENSMUSG00000040265		4.9	4.83e-08			Cytoplasm	enzyme			26052	103967	171574
DPYD	dihydropyrimidine dehydrogenase	ENSMUSG00000033308		7.53	3.66e-09			Cytoplasm	enzyme	disease progression,efficacy,prognosis,safety	bevacizumab/gimeracil/irinotecan/oxonic acid/tegafur,cetuximab/gimeracil/irinotecan/oxonic acid/tegafur,dihydropyrimidine dehydrogenase inhibitor,eniluracil,gimeracil,gimeracil/irinotecan/oxonic acid/tegafur,gimeracil/oxonic acid/tegafur,tegafur/uracil,uracil	1806	99586	81656
DTNA	dystrobrevin alpha	ENSMUSG00000024302		6.83	1.46e-09			Plasma Membrane	other	unspecified application		1837	13527	307548
ECE2	endothelin converting enzyme 2	ENSMUSG00000022842		44.19	1.17e-28			Plasma Membrane	peptidase			9718	107522	408243
EIF1AX	eukaryotic translation initiation factor 1A X-linked	ENSMUSG00000057561		7.23	2e-10			Cytoplasm	translation regulator	diagnosis		1964	13664	317163
ENPP5	ectonucleotide pyrophosphatase/phosphodiesterase family member 5	ENSMUSG00000023960		19.59	2.8e-18			Extracellular Space	enzyme			59084	83965	316249
ERGIC1	endoplasmic reticulum-golgi intermediate compartment 1	ENSMUSG00000001576		4.27	1.07e-06			Cytoplasm	other			57222	67458	287177
ETNK1	ethanolamine kinase 1	ENSMUSG00000030275		4.13	1.22e-06			Cytoplasm	kinase			55500	75320	312828
EXT1	exostosin glycosyltransferase 1	ENSMUSG00000061731		10.29	5.96e-14			Cytoplasm	enzyme			2131	14042	299907
FECH	ferrochelatase	ENSMUSG00000024588		36.16	3.35e-22			Cytoplasm	enzyme			2235	14151	361338
FOS	Fos proto-oncogene, AP-1 transcription factor subunit	ENSMUSG00000021250		34.15	1.21e-20			Nucleus	transcription regulator	diagnosis,efficacy		2353	14281	314322
FRMD6	FERM domain containing 6	ENSMUSG00000048285		4.02	3.23e-07			Cytoplasm	other			122786	319710	257646
FYCO1	FYVE and coiled-coil domain autophagy adaptor 1	ENSMUSG00000025241		20.09	1.39e-19			Cytoplasm	other			79443	17281	301085
G2E3	G2/M-phase specific E3 ubiquitin protein ligase	ENSMUSG00000035293		8.79	5.25e-11			Cytoplasm	enzyme			55632	217558	299002
GDNF	glial cell derived neurotrophic factor	ENSMUSG00000022144		8.79	5.25e-11			Extracellular Space	growth factor			2668	14573	25453
GLI2	GLI family zinc finger 2	ENSMUSG00000048402		4.65	2.33e-07			Nucleus	transcription regulator	efficacy		2736	14633	304729
Glt28d2	glycosyltransferase 28 domain containing 2	ENSMUSG00000031286		12.05	5.2e-14			Other	other				320302
Gm4872	predicted gene 4872	ENSMUSG00000107935		6.53	5.21e-10			Other	other				231989
Gm8709	glyceraldehyde-3-phosphate dehydrogenase pseudogene	ENSMUSG00000098179		18.58	5.34e-17			Other	other				667572
Gm10548	ribosomal protein L29 pseudogene	ENSMUSG00000073607		33.14	4.13e-19			Other	other				633395
Gm13420	predicted gene 13420	ENSMUSG00000079497		8.54	5.25e-11			Other	other				433415	102546892
Gm13582	predicted gene 13582	ENSMUSG00000075325		5.36	1.17e-07			Other	other				100038493
Gm20743	predicted gene, 20743	ENSMUSG00000104117		37.16	3.35e-22			Other	other				433374
Gm32688	predicted gene, 32688	ENSMUSG00000111531		11.05	7.21e-12			Other	other				102635316
Gm35496	predicted gene, 35496	ENSMUSG00000115803		8.79	5.25e-11			Other	other				102639102
Gm36173	predicted gene, 36173	ENSMUSG00000112835		18.08	5.34e-17			Other	other				102639992
HIVEP2	HIVEP zinc finger 2	ENSMUSG00000015501		5.69	2.04e-08			Nucleus	transcription regulator			3097	15273	29721
HSD17B7	hydroxysteroid 17-beta dehydrogenase 7	ENSMUSG00000026675		4.88	1.76e-07			Cytoplasm	enzyme			51478	15490	29540
IDO2	indoleamine 2,3-dioxygenase 2	ENSMUSG00000031549		6.19	3.34e-09			Cytoplasm	enzyme			169355	209176	681319
Ino80dos	INO80 complex subunit D, opposite strand	ENSMUSG00000084799		32.14	4.13e-19			Other	other				100380944
ITPR2	inositol 1,4,5-trisphosphate receptor type 2	ENSMUSG00000030287		6.83	1.46e-09			Cytoplasm	ion channel			3709	16439	81678
IWS1	interacts with SUPT6H, CTD assembly factor 1	ENSMUSG00000024384		6.83	1.46e-09			Nucleus	enzyme			55677	73473	291705
IYD	iodotyrosine deiodinase	ENSMUSG00000019762		5.6	6.1e-09			Plasma Membrane	enzyme			389434	70337	308129
KHSRP	KH-type splicing regulatory protein	ENSMUSG00000007670		42.18	5.18e-27			Nucleus	enzyme	unspecified application		8570	16549	171137
KIF11	kinesin family member 11	ENSMUSG00000012443		12.05	5.2e-14			Nucleus	other		4SC-205,ALN-VSP02,AZD4877,filanesib,ispinesib,litronesib,MK-0731,SB-743921	3832	16551	171304
KIF18A	kinesin family member 18A	ENSMUSG00000027115		11.38	6.3e-13			Cytoplasm	enzyme			81930	228421	362186
KRTAP2-3/KRTAP2-4	keratin associated protein 2-3	ENSMUSG00000058725		8.03	3.22e-12			Cytoplasm	other			85294|730755	71453|100041412|100041488	501720|501721|680152
KRTAP4-3	keratin associated protein 4-3	ENSMUSG00000046474		9.29	5.77e-12			Cytoplasm	other			85290	435285	501725
LENG1	leukocyte receptor cluster member 1	ENSMUSG00000078813		32.14	4.13e-19			Other	other			79165	69757	292535
LHX8	LIM homeobox 8	ENSMUSG00000096225		39.17	8.77e-24			Nucleus	transcription regulator			431707	16875	365963
LRP10	LDL receptor related protein 10	ENSMUSG00000022175		9.29	5.77e-12			Plasma Membrane	transmembrane receptor			26020	65107	305880
LRRFIP1	LRR binding FLII interacting protein 1	ENSMUSG00000026305		4.88	1.76e-07			Cytoplasm	transcription regulator			9208	16978
MAP6	microtubule associated protein 6	ENSMUSG00000055407		40.17	2.18e-25			Cytoplasm	other			4135	17760	29457
MAP4K4	mitogen-activated protein kinase kinase kinase kinase 4	ENSMUSG00000026074		9.04	5.77e-12			Cytoplasm	kinase			9448	26921	301363
Marcks	myristoylated alanine rich protein kinase C substrate	ENSMUSG00000069662		4.14	4.64e-06			Plasma Membrane	other				17118
MBNL1	muscleblind like splicing regulator 1	ENSMUSG00000027763		4.39	1.07e-06			Nucleus	other			4154	56758	282635
MEDAG	mesenteric estrogen dependent adipogenesis	ENSMUSG00000029659		38.17	8.77e-24			Cytoplasm	other			84935	70717	360757
MFAP3L	microfibril associated protein 3 like	ENSMUSG00000031647		18.58	5.34e-17			Nucleus	other			9848	71306	306424
Mir3058	microRNA 3058	ENSMUSG00000092867		5.02	1.76e-07			Cytoplasm	microRNA				100526463
Mir5113	microRNA 5113	ENSMUSG00000092868		13.39	3.03e-16			Cytoplasm	microRNA				100628612
Mir5135	microRNA 5135	ENSMUSG00000092738		11.3	5.07e-16			Cytoplasm	microRNA				100628604
Mir5623	microRNA 5623	ENSMUSG00000093757		4.14	4.64e-06			Other	microRNA				100885835
Mir7681	microRNA 7681	ENSMUSG00000098443		30.13	1.33e-17			Other	microRNA				102465783
mir-135	microRNA 135b	ENSMUSG00000065435		7.23	2e-10			Cytoplasm	microRNA	unspecified application		406925|406926|442891	387153|723818|723955	100313987|100314280
mir-374	microRNA 374b	ENSMUSG00000076269		19.08	2.8e-18			Cytoplasm	microRNA	unspecified application		442919|100126317|100500807	751546|100526513	100314088
Mir378c	microRNA 378c	ENSMUSG00000099036		4.13	1.22e-06			Other	microRNA				102465206
MR1	major histocompatibility complex, class I-related	ENSMUSG00000026471		4.65	2.33e-07			Plasma Membrane	transmembrane receptor		anti-thymocyte globulin (rabbit)	3140	15064	25119
MREG	melanoregulin	ENSMUSG00000039395		10.04	5.96e-14			Cytoplasm	other			55686	381269	501162
Mrln	myoregulin	ENSMUSG00000019933		4.14	4.64e-06			Cytoplasm	other				69563
MSN	moesin	ENSMUSG00000031207		34.15	1.21e-20			Plasma Membrane	other			4478	17698	81521
MSRA	methionine sulfoxide reductase A	ENSMUSG00000054733		5.02	9.5e-09			Cytoplasm	enzyme			4482	110265	29447
MTDH	metadherin	ENSMUSG00000022255		5.88	1.05e-09			Cytoplasm	transcription regulator	prognosis		92140	67154	170910
MYC	MYC proto-oncogene, bHLH transcription factor	ENSMUSG00000022346		6.36	5.21e-10			Nucleus	transcription regulator	diagnosis,efficacy,prognosis,response to therapy,unspecified application	AVI-4126,MYC-targeting siRNA DCR-MYC	4609	17869	24577
NDRG1	N-myc downstream regulated 1	ENSMUSG00000005125		15.57	2.65e-13			Nucleus	kinase			10397	17988	299923
NFE2	nuclear factor, erythroid 2	ENSMUSG00000058794		5.02	2.66e-09			Nucleus	transcription regulator			4778	18022	366998
NFKB1	nuclear factor kappa B subunit 1	ENSMUSG00000028163		4.14	4.64e-06			Nucleus	transcription regulator		bortezomib/dexamethasone/thalidomide,bortezomib/thalidomide,dexamethasone/thalidomide,prednisone/thalidomide,rituximab/thalidomide,thalidomide,triflusal	4790	18033	81736
NHLRC2	NHL repeat containing 2	ENSMUSG00000025078		6.36	5.21e-10			Cytoplasm	enzyme			374354	66866	307986
NIN	ninein	ENSMUSG00000021068		6.36	5.21e-10			Cytoplasm	other			51199	18080	299117|100911256
NLK	nemo like kinase	ENSMUSG00000017376		18.58	5.34e-17			Nucleus	kinase			51701	18099	497961
NOCT	nocturnin	ENSMUSG00000023087		4.77	4.83e-08			Nucleus	transcription regulator			25819	12457	310395
NRF1	nuclear respiratory factor 1	ENSMUSG00000058440		4.24	2.84e-07			Nucleus	transcription regulator			4899	18181	312195
NUAK2	NUAK family kinase 2	ENSMUSG00000009772		8.79	5.25e-11			Nucleus	kinase			81788	74137	289419
NUCKS1	nuclear casein kinase and cyclin dependent kinase substrate 1	ENSMUSG00000026434		11.38	6.3e-13			Nucleus	kinase			64710	98415	64709
OLFML2A	olfactomedin like 2A	ENSMUSG00000046618		7.03	1.46e-09			Extracellular Space	other			169611	241327	296708
OPTN	optineurin	ENSMUSG00000026672		5.45	6.1e-09			Cytoplasm	other	unspecified application		10133	71648	246294
P4HA2	prolyl 4-hydroxylase subunit alpha 2	ENSMUSG00000018906		8.79	5.25e-11			Cytoplasm	transporter			8974	18452	360526
PABPC1	poly(A) binding protein cytoplasmic 1	ENSMUSG00000022283		6.03	3.34e-09			Cytoplasm	translation regulator			26986	18458	171350
PAPSS1	3'-phosphoadenosine 5'-phosphosulfate synthase 1	ENSMUSG00000028032		4.02	4.64e-06			Cytoplasm	enzyme			9061	23971	295443
Pdxk-ps	pyridoxal (pyridoxine, vitamin B6) kinase, pseudogene	ENSMUSG00000002791		20.09	1.39e-19			Other	other				435518
PELP1	proline, glutamate and leucine rich protein 1	ENSMUSG00000018921		6.83	1.46e-09			Nucleus	other	response to therapy		27043	75273	360552
PFDN4	prefoldin subunit 4	ENSMUSG00000052033		10.29	5.96e-14			Cytoplasm	other			5203	109054	100366237
PHF20	PHD finger protein 20	ENSMUSG00000038116		8.29	4.51e-10			Nucleus	transcription regulator			51230	228829	311575
PLA2G12B	phospholipase A2 group XIIB	ENSMUSG00000009646		6.03	3.34e-09			Extracellular Space	enzyme			84647	69836	367415
POLR3C	RNA polymerase III subunit C	ENSMUSG00000028099		7.43	2e-10			Nucleus	enzyme			10623	74414	310685
PRICKLE1	prickle planar cell polarity protein 1	ENSMUSG00000036158		5.74	1.05e-09			Nucleus	other			144165	106042	315259
PTPRQ	protein tyrosine phosphatase receptor type Q	ENSMUSG00000035916		10.71	7.21e-12			Extracellular Space	other			374462	237523	360417
PTPRS	protein tyrosine phosphatase receptor type S	ENSMUSG00000013236		34.15	1.21e-20			Plasma Membrane	phosphatase			5802	19280	25529
PYROXD2	pyridine nucleotide-disulphide oxidoreductase domain 2	ENSMUSG00000060224		36.16	3.35e-22			Cytoplasm	other			84795	74580	309381
RANBP3L	RAN binding protein 3 like	ENSMUSG00000048424		9.04	5.77e-12			Other	other			202151	223332	294789
REEP5	receptor accessory protein 5	ENSMUSG00000005873		5.02	9.5e-09			Extracellular Space	transporter			7905	13476	364838
RFX1	regulatory factor X1	ENSMUSG00000031706		36.16	3.35e-22			Nucleus	transcription regulator	diagnosis		5989	19724	288906
RORB	RAR related orphan receptor B	ENSMUSG00000036192		39.17	8.77e-24			Nucleus	ligand-dependent nuclear receptor			6096	225998	309288
RPL24	ribosomal protein L24	ENSMUSG00000098274		9.29	5.77e-12			Cytoplasm	other			6152	68193	64307
RRM1	ribonucleotide reductase catalytic subunit M1	ENSMUSG00000030978		11.05	7.21e-12			Nucleus	enzyme	efficacy,response to therapy	5-fluorouracil/gemcitabine,alemtuzumab/cyclophosphamide/fludarabine phosphate,alemtuzumab/cyclophosphamide/fludarabine phosphate/mitoxantrone,alemtuzumab/cyclophosphamide/fludarabine phosphate/rituximab,alemtuzumab/fludarabine phosphate,bevacizumab/gemcitabine,bortezomib/cladribine/rituximab,bosutinib/hydroxyurea/ponatinib,capecitabine/docetaxel/gemcitabine,capecitabine/gemcitabine,cetuximab/gemc…	6240	20133	685579
RS1	retinoschisin 1	ENSMUSG00000031293		7.63	2.61e-11			Extracellular Space	other			6247	20147	100125595
RUNX2	RUNX family transcription factor 2	ENSMUSG00000039153		39.17	8.77e-24			Nucleus	transcription regulator	disease progression,prognosis,unspecified application		860	12393	367218
SCG5	secretogranin V	ENSMUSG00000023236		6.83	1.46e-09			Extracellular Space	other			6447	20394	25719
SECISBP2L	SECIS binding protein 2 like	ENSMUSG00000035093		33.14	4.13e-19			Other	other			9728	70354	296115
SERPINE2	serpin family E member 2	ENSMUSG00000026249		7.23	2e-10			Extracellular Space	other			5270	20720	29366
SLC25A10	solute carrier family 25 member 10	ENSMUSG00000025792		6.43	1.01e-08			Cytoplasm	transporter			1468	27376	170943
SLC25A17	solute carrier family 25 member 17	ENSMUSG00000022404		5.45	6.1e-09			Cytoplasm	transporter			10478	20524	300083
SLC26A4	solute carrier family 26 member 4	ENSMUSG00000020651		9.04	5.77e-12			Plasma Membrane	transporter			5172	23985	29440
SLC30A1	solute carrier family 30 member 1	ENSMUSG00000037434		4.52	1.69e-08			Plasma Membrane	transporter			7779	22782	58976
SLC36A3	solute carrier family 36 member 3	ENSMUSG00000049491		7.7	1.9e-13			Other	transporter			285641	215332	303148
SLC39A4	solute carrier family 39 member 4	ENSMUSG00000063354		4.88	1.76e-07			Plasma Membrane	transporter			55630	72027	300051
SLC5A11	solute carrier family 5 member 11	ENSMUSG00000030769		41.18	2.18e-25			Plasma Membrane	transporter			115584	233836	252854
SLX4	SLX4 structure-specific endonuclease subunit	ENSMUSG00000039738		34.15	1.21e-20			Nucleus	other			84464	52864	302953
SMOX	spermine oxidase	ENSMUSG00000027333		17.58	9.65e-16			Cytoplasm	enzyme			54498	228608	308652
SMYD3	SET and MYND domain containing 3	ENSMUSG00000055067		34.15	1.21e-20			Nucleus	enzyme			64754	69726	498295
SOCS2	suppressor of cytokine signaling 2	ENSMUSG00000020027		4.9	4.83e-08			Cytoplasm	other			8835	216233	84607
SPOPL	speckle type BTB/POZ protein like	ENSMUSG00000026771		36.16	3.35e-22			Other	other			339745	76857	296532
SSTR4	somatostatin receptor 4	ENSMUSG00000037014		38.17	8.77e-24			Plasma Membrane	G-protein coupled receptor		everolimus/pasireotide,haloperidol/octreotide,octreotide,octreotide/prochlorperazine,pasireotide	6754	20608	25555
STARD9	StAR related lipid transfer domain containing 9	ENSMUSG00000033705		7.63	2.61e-11			Cytoplasm	other			57519	668880
STRN3	striatin 3	ENSMUSG00000020954		5.69	2.04e-08			Nucleus	transcription regulator			29966	94186	114520
SYBU	syntabulin	ENSMUSG00000022340		5.6	6.1e-09			Cytoplasm	other			55638	319613	500865
TAF7L	TATA-box binding protein associated factor 7 like	ENSMUSG00000009596		6.83	1.46e-09			Nucleus	transcription regulator			54457	74469	363493
TAS2R38	taste 2 receptor member 38	ENSMUSG00000058250		4.14	4.64e-06			Plasma Membrane	G-protein coupled receptor			5726	387513	500091
TATDN1	TatD DNase domain containing 1	ENSMUSG00000050891		8.03	3.22e-12			Extracellular Space	other			83940	69694
TBC1D15	TBC1 domain family member 15	ENSMUSG00000020130		4.46	6.27e-08			Cytoplasm	other			64786	66687	366896
TBL1XR1	TBL1X receptor 1	ENSMUSG00000027630		8.29	4.51e-10			Nucleus	transcription regulator			79718	81004	365755
TIMP3	TIMP metallopeptidase inhibitor 3	ENSMUSG00000020044		18.08	5.34e-17			Extracellular Space	other	diagnosis,prognosis,unspecified application		7078	21859	25358
TLR5	toll like receptor 5	ENSMUSG00000079164		5.52	1.17e-07			Plasma Membrane	transmembrane receptor		entolimod	7100	53791	289337
Tmsb4x (includes others)	thymosin, beta 4, X chromosome	ENSMUSG00000079523		6.19	3.34e-09			Cytoplasm	other				19240|19241|78478|399591
TRAM1	translocation associated membrane protein 1	ENSMUSG00000025935		6.03	3.34e-09			Cytoplasm	other			23471	72265	312903
TRMT12	tRNA methyltransferase 12 homolog	ENSMUSG00000037085		5.86	2.04e-08			Other	other			55039	68260	314999
TRMT112	tRNA methyltransferase subunit 11-2	ENSMUSG00000038812		17.58	9.65e-16			Cytoplasm	enzyme			51504	67674	293700
TRPM6	transient receptor potential cation channel subfamily M member 6	ENSMUSG00000024727		11.72	6.3e-13			Plasma Membrane	kinase			140803	225997	293874
TRPM8	transient receptor potential cation channel subfamily M member 8	ENSMUSG00000036251		8.54	5.25e-11			Plasma Membrane	ion channel		D-3263	79054	171382	171384
TSPAN2	tetraspanin 2	ENSMUSG00000027858		9.79	6.01e-13			Extracellular Space	other			10100	70747	64521
TSPAN6	tetraspanin 6	ENSMUSG00000067377		4.59	8.69e-07			Plasma Membrane	other			7105	56496	302313
TSPAN11	tetraspanin 11	ENSMUSG00000030351		9.04	5.77e-12			Other	other			441631	68498	312727
TTLL1	tubulin tyrosine ligase like 1	ENSMUSG00000022442		6.46	2.72e-11			Extracellular Space	enzyme			25809	319953	362969
TTR	transthyretin	ENSMUSG00000061808		36.16	3.35e-22			Extracellular Space	transporter	diagnosis,efficacy,prognosis,unspecified application	4'-iodo-4'-deoxydoxorubicin,acoramidis,anti-transthyretin siRNA ALN-TTR02,inotersen,IONIS-TTR Rx,tafamidis	7276	22139	24856
ULBP1	UL16 binding protein 1	ENSMUSG00000079685		6.43	1.01e-08			Plasma Membrane	transmembrane receptor			80329	77777
UNC5B	unc-5 netrin receptor B	ENSMUSG00000020099		5.02	9.5e-09			Plasma Membrane	transmembrane receptor			219699	107449	60630
VAMP4	vesicle associated membrane protein 4	ENSMUSG00000026696		5.6	6.1e-09			Cytoplasm	other			8674	53330	364033
Vmn1r46	vomeronasal 1 receptor 46	ENSMUSG00000061653		24.1	5.36e-25			Plasma Membrane	G-protein coupled receptor				113856	286892|494275
VPS13B	vacuolar protein sorting 13 homolog B	ENSMUSG00000037646		4.65	2.33e-07			Nucleus	transporter			157680	666173	315036
VPS13D	vacuolar protein sorting 13 homolog D	ENSMUSG00000020220		5.86	2.04e-08			Cytoplasm	other			55187	230895	313825
XDH	xanthine dehydrogenase	ENSMUSG00000024066		20.09	1.39e-19			Cytoplasm	enzyme	unspecified application	allopurinol,allopurinol/colchicine,allopurinol/lesinurad,febuxostat,oxypurinol,xanthine oxidase inhibitor	7498	22436	497811
ZFC3H1	zinc finger C3H1-type containing	ENSMUSG00000034163		16.57	1.65e-14			Extracellular Space	other			196441	216345	314836
ZNF217	zinc finger protein 217	ENSMUSG00000052056		5.86	2.04e-08			Nucleus	transcription regulator	prognosis		7764	228913	311764
ZNF672	zinc finger protein 672	ENSMUSG00000049755		35.15	1.21e-20			Nucleus	transcription regulator			79894	319475	303165
ZNF706	zinc finger protein 706	ENSMUSG00000062397		8.54	5.25e-11			Other	other			51123	68036
4930583I09Rik	RIKEN cDNA 4930583I09 gene		ENSMUSG00000024088			42.76	1.07e-24	Other	other				78057
RAD9B	RAD9 checkpoint clamp component B		ENSMUSG00000038569			42.76	1.07e-24	Nucleus	other			144715	231724	363924
GUCD1	guanylyl cyclase domain containing 1		ENSMUSG00000033416			41.64	4.56e-23	Other	other			83606	68778	687713
NUMB	NUMB endocytic adaptor protein		ENSMUSG00000021224			41.64	4.56e-23	Plasma Membrane	other	efficacy		8650	18222	29419
TMEM160	transmembrane protein 160		ENSMUSG00000019158			40.51	4.56e-23	Cytoplasm	other			54958	69094	292654
PDGFC	platelet derived growth factor C		ENSMUSG00000028019			38.26	1.85e-21	Extracellular Space	growth factor			56034	54635	79429
D030028A08Rik	RIKEN cDNA D030028A08 gene		ENSMUSG00000078700			37.13	7.07e-20	Other	other				319371
DMRT1	doublesex and mab-3 related transcription factor 1		ENSMUSG00000024837			37.13	7.07e-20	Nucleus	transcription regulator			1761	50796	114498
FOXK2	forkhead box K2		ENSMUSG00000039275			37.13	7.07e-20	Nucleus	transcription regulator			3607	68837
IGFALS	insulin like growth factor binding protein acid labile subunit		ENSMUSG00000046070			37.13	7.07e-20	Extracellular Space	other			3483	16005	79438
BRPF1	bromodomain and PHD finger containing 1		ENSMUSG00000001632			36.01	7.07e-20	Nucleus	transporter			7862	78783	679713
SLC22A16	solute carrier family 22 member 16		ENSMUSG00000019834			36.01	7.07e-20	Plasma Membrane	transporter			85413	70840	682934
ATRNL1	attractin like 1		ENSMUSG00000054843			34.88	2.55e-18	Other	other			26033	226255	307992
CCDC96	coiled-coil domain containing 96		ENSMUSG00000050677			34.88	2.55e-18	Other	other			257236	66717	289716
EMP2	epithelial membrane protein 2		ENSMUSG00000022505			33.76	2.55e-18	Plasma Membrane	other			2013	13731	360468
LITAF	lipopolysaccharide induced TNF factor		ENSMUSG00000022500			33.76	2.55e-18	Nucleus	transcription regulator			9516	56722	65161
Mir6417	microRNA 6417		ENSMUSG00000098726			33.76	2.55e-18	Other	microRNA				102466648
PDP1	pyruvate dehydrogenase phosphatase catalytic subunit 1		ENSMUSG00000049225			33.76	2.55e-18	Cytoplasm	phosphatase		CPI-613	54704	381511	54705
4930473A02Rik	RIKEN cDNA 4930473A02 gene		ENSMUSG00000060029			32.63	8.6e-17	Other	other				321014
4930539M17Rik	RIKEN cDNA 4930539M17 gene		ENSMUSG00000103116			32.63	8.6e-17	Other	other				75149
CREB5	cAMP responsive element binding protein 5	ENSMUSG00000053007	ENSMUSG00000053007	8.54	5.25e-11	32.63	8.6e-17	Nucleus	transcription regulator			9586	231991	500131
DAAM1	dishevelled associated activator of morphogenesis 1		ENSMUSG00000034574			32.63	8.6e-17	Cytoplasm	other			23002	208846	314212
LMAN2L	lectin, mannose binding 2 like		ENSMUSG00000001143			32.63	8.6e-17	Cytoplasm	other			81562	214895
NEDD4L	NEDD4 like E3 ubiquitin protein ligase		ENSMUSG00000024589			32.63	8.6e-17	Cytoplasm	enzyme			23327	83814	291553
Olfr199/Olfr201	olfactory receptor 201		ENSMUSG00000074996			32.63	8.6e-17	Plasma Membrane	G-protein coupled receptor				258996|404310	363761
Plekha6	pleckstrin homology domain containing, family A member 6		ENSMUSG00000041757			32.63	8.6e-17	Other	other				240753
1700017G19Rik	RIKEN cDNA 1700017G19 gene		ENSMUSG00000037884			31.51	8.6e-17	Other	other				100040882
4930459L07Rik	RIKEN cDNA 4930459L07 gene		ENSMUSG00000105234			31.51	8.6e-17	Other	other				78163
ADRA2A	adrenoceptor alpha 2A		ENSMUSG00000033717			31.51	8.6e-17	Plasma Membrane	G-protein coupled receptor		acetaminophen/clemastine/pseudoephedrine,acetaminophen/dexbrompheniramine/pseudoephedrine,acrivastine/pseudoephedrine,alpha-methyl dopa,antazoline/naphazoline,apraclonidine,articaine/epinephrine,asenapine,azatadine/pseudoephedrine,benzphetamine,brimonidine,brimonidine/brinzolamide,brompheniramine/codeine/phenylpropanolamine,brompheniramine/dextromethorphan/pseudoephedrine,bupivacaine/epinephrine,…	150	11551	25083
AGTPBP1	ATP/GTP binding carboxypeptidase 1		ENSMUSG00000021557			31.51	8.6e-17	Nucleus	peptidase			23287	67269	290986
AOX1	aldehyde oxidase 1		ENSMUSG00000063558			31.51	8.6e-17	Cytoplasm	enzyme			316	11761	54349
CD79B	CD79b molecule		ENSMUSG00000040592			31.51	8.6e-17	Plasma Membrane	transmembrane receptor	efficacy	iladatuzumab vedotin,polatuzumab vedotin	974	15985	171055
FHOD3	formin homology 2 domain containing 3		ENSMUSG00000034295			31.51	8.6e-17	Nucleus	other			80206	225288	100360334
GBE1	1,4-alpha-glucan branching enzyme 1		ENSMUSG00000022707			31.51	8.6e-17	Cytoplasm	enzyme			2632	74185	288333
Hectd2os	Hectd2, opposite strand		ENSMUSG00000087579			31.51	8.6e-17	Other	other				668215
KIFC3	kinesin family member C3		ENSMUSG00000031788			31.51	8.6e-17	Cytoplasm	enzyme			3801	16582	307644
LRGUK	leucine rich repeats and guanylate kinase domain containing		ENSMUSG00000056215			31.51	8.6e-17	Cytoplasm	other			136332	74354	296968
PACRG	parkin coregulated		ENSMUSG00000037196			31.51	8.6e-17	Nucleus	other			135138	69310	499021
RPL31	ribosomal protein L31		ENSMUSG00000073702			31.51	8.6e-17	Cytoplasm	other			6160	114641	64298
TEX50	testis expressed 50		ENSMUSG00000049160			31.51	8.6e-17	Other	other			730159	100502590	102551559
TMEM60	transmembrane protein 60		ENSMUSG00000045435			31.51	8.6e-17	Other	other			85025	212090	296761
ZMYM3	zinc finger MYM-type containing 3		ENSMUSG00000031310			31.51	8.6e-17	Nucleus	other			9203	56364	317260
ASTL	astacin like metalloendopeptidase		ENSMUSG00000050468			30.38	2.71e-15	Cytoplasm	peptidase			431705	215095	296129
CDH13	cadherin 13		ENSMUSG00000031841			30.38	2.71e-15	Plasma Membrane	other	diagnosis,disease progression,prognosis		1012	12554	192248
ENPP2	ectonucleotide pyrophosphatase/phosphodiesterase 2		ENSMUSG00000022425			30.38	2.71e-15	Plasma Membrane	enzyme			5168	18606	84050
GCH1	GTP cyclohydrolase 1		ENSMUSG00000037580			30.38	2.71e-15	Cytoplasm	enzyme			2643	14528	29244
GPRIN2	G protein regulated inducer of neurite outgrowth 2		ENSMUSG00000071531			30.38	2.71e-15	Other	other			9721	432839	306284
ITGAX	integrin subunit alpha X		ENSMUSG00000030789			30.38	2.71e-15	Plasma Membrane	transmembrane receptor	unspecified application		3687	16411	499271
MGAT5	alpha-1,6-mannosylglycoprotein 6-beta-N-acetylglucosaminyltransferase		ENSMUSG00000036155			30.38	2.71e-15	Cytoplasm	enzyme			4249	107895	65271
NIT2	nitrilase family member 2		ENSMUSG00000022751			30.38	2.71e-15	Cytoplasm	enzyme			56954	52633	288174
PCGF5	polycomb group ring finger 5		ENSMUSG00000024805			30.38	2.71e-15	Cytoplasm	other			84333	76073	681178
POLR3G	RNA polymerase III subunit G		ENSMUSG00000035834			30.38	2.71e-15	Nucleus	enzyme			10622	67486	685465
SIK2	salt inducible kinase 2		ENSMUSG00000037112			30.38	2.71e-15	Cytoplasm	kinase			23235	235344
TNFSF11	TNF superfamily member 11		ENSMUSG00000022015			30.38	2.71e-15	Extracellular Space	cytokine	diagnosis,efficacy	5-azacytidine/lenalidomide,bortezomib/dexamethasone/lenalidomide,bortezomib/lenalidomide,carfilzomib/dexamethasone/lenalidomide,cetuximab/lenalidomide,denosumab,denosumab/levothyroxine,dexamethasone/lenalidomide,dexamethasone/lenalidomide/sorafenib,erythropoietin/lenalidomide,JMT103,lenalidomide,lenalidomide/rituximab,lenalidomide/temsirolimus	8600	21943	117516
TSTD2	thiosulfate sulfurtransferase like domain containing 2		ENSMUSG00000035495			30.38	2.71e-15	Other	other			158427	272027	362514
AATF	apoptosis antagonizing transcription factor		ENSMUSG00000018697			29.26	2.71e-15	Nucleus	transcription regulator			26574	56321	114512
ATP2B2	ATPase plasma membrane Ca2+ transporting 2		ENSMUSG00000030302			29.26	2.71e-15	Plasma Membrane	transporter			491	11941	24215
CALR3	calreticulin 3		ENSMUSG00000019732			29.26	2.71e-15	Cytoplasm	other			125972	73316	364529
CFDP1	craniofacial development protein 1		ENSMUSG00000031954			29.26	2.71e-15	Extracellular Space	other			10428	23837	292027|313982
CLCN3	chloride voltage-gated channel 3		ENSMUSG00000004319			29.26	2.71e-15	Plasma Membrane	ion channel			1182	12725	84360
CLIC5	chloride intracellular channel 5		ENSMUSG00000023959			29.26	2.71e-15	Cytoplasm	ion channel			53405	224796	94272
COL12A1	collagen type XII alpha 1 chain		ENSMUSG00000032332			29.26	2.71e-15	Extracellular Space	other		collagenase clostridium histolyticum	1303	12816	25683
EXOC6B	exocyst complex component 6B		ENSMUSG00000033769			29.26	2.71e-15	Other	other	unspecified application		23233	75914	500233
FAM71A	family with sequence similarity 71 member A		ENSMUSG00000091017			29.26	2.71e-15	Nucleus	other			149647	619288	498311
FARP1	FERM, ARH/RhoGEF and pleckstrin domain protein 1		ENSMUSG00000025555			29.26	2.71e-15	Plasma Membrane	other			10160	223254	306183
GALNT11	polypeptide N-acetylgalactosaminyltransferase 11		ENSMUSG00000038072			29.26	2.71e-15	Cytoplasm	enzyme			63917	231050	311952
IFIT1	interferon induced protein with tetratricopeptide repeats 1		ENSMUSG00000067297			29.26	2.71e-15	Cytoplasm	other			3434	112419|667373	294090
INO80D	INO80 complex subunit D		ENSMUSG00000040865			29.26	2.71e-15	Nucleus	other			54891	227195	316440
MEMO1	mediator of cell motility 1		ENSMUSG00000058704			29.26	2.71e-15	Cytoplasm	other			51072	76890	298787
Mir6346	microRNA 6346		ENSMUSG00000098273			29.26	2.71e-15	Other	microRNA				102465176
MRPL42	mitochondrial ribosomal protein L42		ENSMUSG00000062981			29.26	2.71e-15	Cytoplasm	other			28977	67270	299743
PALLD	palladin, cytoskeletal associated protein		ENSMUSG00000058056			29.26	2.71e-15	Plasma Membrane	other			23022	72333	100360205
SELP	selectin P		ENSMUSG00000026580			29.26	2.71e-15	Plasma Membrane	transmembrane receptor	efficacy,safety,unspecified application	crizanlizumab	6403	20344	25651
SETD2	SET domain containing 2, histone lysine methyltransferase		ENSMUSG00000044791			29.26	2.71e-15	Cytoplasm	enzyme			29072	235626	316013
SND1	staphylococcal nuclease and tudor domain containing 1		ENSMUSG00000001424			29.26	2.71e-15	Nucleus	enzyme	unspecified application		27044	56463	64635
TRIM71	tripartite motif containing 71		ENSMUSG00000079259			29.26	2.71e-15	Cytoplasm	enzyme			131405	636931	301042
DHRS7	dehydrogenase/reductase 7		ENSMUSG00000021094			28.13	7.93e-14	Other	enzyme			51635	66375	299135
Gm20597	predicted gene, 20597		ENSMUSG00000112739			28.13	7.93e-14	Other	other				100502868
GSE1	Gse1 coiled-coil protein		ENSMUSG00000031822			28.13	7.93e-14	Extracellular Space	other			23199	382034	307913
KCTD13	potassium channel tetramerization domain containing 13		ENSMUSG00000030685			28.13	7.93e-14	Nucleus	ion channel	unspecified application		253980	233877	293497
MAD1L1	mitotic arrest deficient 1 like 1		ENSMUSG00000029554			28.13	7.93e-14	Nucleus	other			8379	17120	680006
Maml2	mastermind like transcriptional coactivator 2		ENSMUSG00000031925			28.13	7.93e-14	Nucleus	transcription regulator				270118
Mir6348	microRNA 6348		ENSMUSG00000098407			28.13	7.93e-14	Other	microRNA				102465178
Mir6403	microRNA 6403		ENSMUSG00000099289			28.13	7.93e-14	Other	microRNA				102465216
MLANA	melan-A		ENSMUSG00000024806			28.13	7.93e-14	Plasma Membrane	other	efficacy,unspecified application		2315	77836	293890
NCOA4	nuclear receptor coactivator 4		ENSMUSG00000056234			28.13	7.93e-14	Nucleus	transcription regulator			8031	27057	619385
PFKFB3	6-phosphofructo-2-kinase/fructose-2,6-biphosphatase 3		ENSMUSG00000026773			28.13	7.93e-14	Cytoplasm	kinase		PFK-158	5209	170768	117276
RASGEF1A	RasGEF domain family member 1A		ENSMUSG00000030134			28.13	7.93e-14	Cytoplasm	other			221002	70727	312664
SLC2A13	solute carrier family 2 member 13		ENSMUSG00000036298			28.13	7.93e-14	Plasma Membrane	transporter			114134	239606	171147
ADCY9	adenylate cyclase 9		ENSMUSG00000005580			27.01	7.93e-14	Plasma Membrane	enzyme			115	11515	302950
DVL1	dishevelled segment polarity protein 1		ENSMUSG00000029071			27.01	7.93e-14	Cytoplasm	other			1855	13542	83721
HIF1AN	hypoxia inducible factor 1 subunit alpha inhibitor		ENSMUSG00000036450			27.01	7.93e-14	Nucleus	enzyme			55662	319594	309434
KIAA0319	KIAA0319		ENSMUSG00000006711			27.01	7.93e-14	Plasma Membrane	other			9856	210108	361244
mir-185	microRNA 185		ENSMUSG00000065464			27.01	7.93e-14	Cytoplasm	microRNA	unspecified application		406961	387180	100314243
PAIP2B	poly(A) binding protein interacting protein 2B		ENSMUSG00000045896			27.01	7.93e-14	Other	translation regulator			400961	232164	312490
PRL	prolactin		ENSMUSG00000021342			27.01	7.93e-14	Extracellular Space	cytokine	diagnosis,efficacy,safety		5617	19109	24683
STARD3NL	STARD3 N-terminal like		ENSMUSG00000003062			27.01	7.93e-14	Cytoplasm	other			83930	76205	291182
DHRS9	dehydrogenase/reductase 9		ENSMUSG00000027068			25.88	2.14e-12	Cytoplasm	enzyme			10170	241452	170635
EPHA3	EPH receptor A3		ENSMUSG00000052504			25.88	2.14e-12	Plasma Membrane	kinase		anti-EphA3 monoclonal antibody KB004	2042	13837	29210
CCNY	cyclin Y		ENSMUSG00000024286			24.76	2.14e-12	Nucleus	other			219771	67974	361261
D330050G23Rik	RIKEN cDNA D330050G23 gene		ENSMUSG00000085316			21.38	3.59e-19	Other	other				320975
PNKD	PNKD metallo-beta-lactamase domain containing		ENSMUSG00000026179			21.38	3.59e-19	Nucleus	other			25953	56695	100188944
Gm19303	predicted gene, 19303	ENSMUSG00000115654	ENSMUSG00000115654	10.04	5.96e-14	20.26	7.67e-18	Other	other				100502643
SCARF1	scavenger receptor class F member 1		ENSMUSG00000038188			20.26	7.67e-18	Plasma Membrane	transmembrane receptor			8578	380713	303313
ATP5F1C	ATP synthase F1 subunit gamma		ENSMUSG00000025781			19.69	1.55e-16	Cytoplasm	transporter			509	11949	116550
KIRREL1	kirre like nephrin family adhesion molecule 1		ENSMUSG00000041734			19.69	1.55e-16	Plasma Membrane	other			55243	170643	310695
CNIH3	cornichon family AMPA receptor auxiliary protein 3		ENSMUSG00000026514			19.13	1.55e-16	Plasma Membrane	transporter			149111	72978	690252
DEF6	DEF6 guanine nucleotide exchange factor		ENSMUSG00000002257			19.13	1.55e-16	Extracellular Space	other			50619	23853	309642
PIGP	phosphatidylinositol glycan anchor biosynthesis class P		ENSMUSG00000022940			19.13	1.55e-16	Cytoplasm	enzyme			51227	56176	288238
SYT17	synaptotagmin 17		ENSMUSG00000058420			19.13	1.55e-16	Plasma Membrane	other			51760	110058	192189
AKAP13	A-kinase anchoring protein 13		ENSMUSG00000066406			18.57	2.97e-15	Cytoplasm	other			11214	75547	293024
MIPOL1	mirror-image polydactyly 1		ENSMUSG00000047022			18.57	2.97e-15	Nucleus	other			145282	73490	100911970
ANKRD13C	ankyrin repeat domain 13C		ENSMUSG00000039988			18	2.97e-15	Cytoplasm	other			81573	433667	685374
ARIH2	ariadne RBR E3 ubiquitin protein ligase 2		ENSMUSG00000064145			18	2.97e-15	Nucleus	enzyme	unspecified application		10425	23807	316005
CDK20	cyclin dependent kinase 20		ENSMUSG00000021483			18	2.97e-15	Nucleus	kinase			23552	105278	364666
CNOT7	CCR4-NOT transcription complex subunit 7		ENSMUSG00000031601			18	2.97e-15	Nucleus	transcription regulator			29883	18983	306492
DBH	dopamine beta-hydroxylase		ENSMUSG00000000889			18	2.97e-15	Cytoplasm	enzyme		disulfiram,disulfiram/gemcitabine	1621	13166	25699
GDAP2	ganglioside induced differentiation associated protein 2		ENSMUSG00000027865			18	2.97e-15	Cytoplasm	other			54834	14547	362004
RBMS1	RNA binding motif single stranded interacting protein 1		ENSMUSG00000026970			18	2.97e-15	Nucleus	other			5937	56878	362138
STAT5B	signal transducer and activator of transcription 5B		ENSMUSG00000020919			18	2.97e-15	Nucleus	transcription regulator	response to therapy		6777	20851	25126
ANKRD13A	ankyrin repeat domain 13A		ENSMUSG00000041870			17.44	5.35e-14	Plasma Membrane	other			88455	68420	360823
CSE1L	chromosome segregation 1 like		ENSMUSG00000002718			17.44	5.35e-14	Nucleus	transporter			1434	110750	362273
MOAP1	modulator of apoptosis 1		ENSMUSG00000096458			17.44	5.35e-14	Cytoplasm	other			64112	64113	299261
NECTIN1	nectin cell adhesion molecule 1		ENSMUSG00000032012			17.44	5.35e-14	Plasma Membrane	other			5818	58235	192183
RIC8B	RIC8 guanine nucleotide exchange factor B		ENSMUSG00000035620			17.44	5.35e-14	Cytoplasm	other			55188	237422	314681
Smgc	submandibular gland protein C		ENSMUSG00000047295			17.44	5.35e-14	Extracellular Space	other				223809	446171
ASB7	ankyrin repeat and SOCS box containing 7		ENSMUSG00000030509			16.88	5.35e-14	Cytoplasm	other			140460	117589	365277
ASPH	aspartate beta-hydroxylase		ENSMUSG00000028207			16.88	5.35e-14	Cytoplasm	enzyme			444	65973	312981
Bcas3os1	breast carcinoma amplified sequence 3, opposite strand 1		ENSMUSG00000086199			16.88	5.35e-14	Other	other				71489
CDK7	cyclin dependent kinase 7		ENSMUSG00000069089			16.88	5.35e-14	Nucleus	kinase		alvocidib,BMS-387032,CT7001,roscovitine,SY-1365,SY-5609,XL102,zotiraciclib	1022	12572	171150
COMMD7	COMM domain containing 7		ENSMUSG00000056941			16.88	5.35e-14	Cytoplasm	other			149951	99311	296285
FADS1	fatty acid desaturase 1		ENSMUSG00000010663			16.88	5.35e-14	Plasma Membrane	enzyme			3992	76267	84575
MAX	MYC associated factor X		ENSMUSG00000059436			16.88	5.35e-14	Nucleus	transcription regulator			4149	17187	60661
NF1	neurofibromin 1		ENSMUSG00000020716			16.88	5.35e-14	Cytoplasm	other			4763	18015	24592
RHCE/RHD	Rh blood group D antigen		ENSMUSG00000028825			16.88	5.35e-14	Plasma Membrane	transporter	unspecified application		6006|6007	19746	60414
SRP9	signal recognition particle 9		ENSMUSG00000026511			16.88	5.35e-14	Cytoplasm	other			6726	27058	690345
TMEM135	transmembrane protein 135		ENSMUSG00000039428			16.88	5.35e-14	Cytoplasm	other			65084	72759	293098
AKNAD1	AKNA domain containing 1		ENSMUSG00000049565			16.32	9.04e-13	Cytoplasm	other			254268	329738	691416
Arf2	ADP-ribosylation factor 2		ENSMUSG00000062421			16.32	9.04e-13	Cytoplasm	other				11841	79119
CHAC1	ChaC glutathione specific gamma-glutamylcyclotransferase 1		ENSMUSG00000027313			16.32	9.04e-13	Cytoplasm	enzyme			79094	69065	362196
COX7A2L	cytochrome c oxidase subunit 7A2 like		ENSMUSG00000024248			16.32	9.04e-13	Cytoplasm	enzyme			9167	20463	298762
CYYR1	cysteine and tyrosine rich 1		ENSMUSG00000041134			16.32	9.04e-13	Other	other			116159	224405	304138
Gm13807	predicted gene 13807		ENSMUSG00000085852			16.32	9.04e-13	Other	other				639658
LYSMD4	LysM domain containing 4		ENSMUSG00000043831			16.32	9.04e-13	Other	other			145748	75099	681647
PPP1R26	protein phosphatase 1 regulatory subunit 26		ENSMUSG00000035829			16.32	9.04e-13	Nucleus	other			9858	241289	685398
RTP1	receptor transporter protein 1		ENSMUSG00000033383			16.32	9.04e-13	Plasma Membrane	other			132112	239766	288006
A630023A22Rik	RIKEN cDNA A630023A22 gene		ENSMUSG00000095493			15.75	9.04e-13	Other	other				105518
AHCTF1	AT-hook containing transcription factor 1		ENSMUSG00000026491			15.75	9.04e-13	Nucleus	transcription regulator			25909	226747	360886
CHRM4	cholinergic receptor muscarinic 4		ENSMUSG00000040495			15.75	9.04e-13	Plasma Membrane	G-protein coupled receptor		ABT-089,acetaminophen/diphenhydramine,acetylcholine,aclidinium,aclidinium/formoterol,albuterol/ipratropium,anisotropine methylbromide,arecoline,aspirin/caffeine/orphenadrine,atropine,atropine/diphenoxylate,atropine/edrophonium,atropine/hyoscyamine/phenobarbital/scopolamine,atropine/neostigmine,atropine/pralidoxime,benzquinamide,benztropine,bethanechol,biperiden,brompheniramine,buclizine,budesonid…	1132	12672	25111
E2F7	E2F transcription factor 7		ENSMUSG00000020185			15.75	9.04e-13	Nucleus	transcription regulator			144455	52679	314818
ENY2	ENY2 transcription and export complex 2 subunit		ENSMUSG00000022338			15.75	9.04e-13	Nucleus	transcription regulator			56943	223527	685258
Gm5420	predicted gene 5420		ENSMUSG00000056716			15.75	9.04e-13	Other	other				432436
Gm21992	predicted gene 21992		ENSMUSG00000096370			15.75	9.04e-13	Other	other				102902673
HAVCR2	hepatitis A virus cellular receptor 2		ENSMUSG00000020399			15.75	9.04e-13	Plasma Membrane	other	unspecified application	anti-TIM-3 monoclonal antibody,BGB-A425,BMS-986258,LY3321367,LY3415244,MBG453,RO7121661,Sym023,TSR-022	84868	171285	363578
ING4	inhibitor of growth family member 4		ENSMUSG00000030330			15.75	9.04e-13	Nucleus	transcription regulator	diagnosis		51147	28019	297597
Mir3108	microRNA 3108		ENSMUSG00000093241			15.75	9.04e-13	Cytoplasm	microRNA				100526511
MRTFB	myocardin related transcription factor B		ENSMUSG00000009569			15.75	9.04e-13	Nucleus	transcription regulator			57496	239719
MYO1B	myosin IB		ENSMUSG00000018417			15.75	9.04e-13	Cytoplasm	enzyme			4430	17912	117057
NFYA	nuclear transcription factor Y subunit alpha		ENSMUSG00000023994			15.75	9.04e-13	Nucleus	transcription regulator			4800	18044	29508
PDE5A	phosphodiesterase 5A		ENSMUSG00000053965			15.75	9.04e-13	Cytoplasm	enzyme	diagnosis	ambrisentan/tadalafil,aspirin/dipyridamole,aspirin/dipyridamole/telmisartan,avanafil,cGMP phosphodiesterase inhibitor,dipyridamole,dyphylline,pentoxifylline,sildenafil,tadalafil,theophylline,tolbutamide,udenafil,vardenafil	8654	242202	171115
PPP2R1A	protein phosphatase 2 scaffold subunit Aalpha		ENSMUSG00000007564			15.75	9.04e-13	Cytoplasm	phosphatase			5518	51792	117281
RAB3GAP1	RAB3 GTPase activating protein catalytic subunit 1		ENSMUSG00000036104			15.75	9.04e-13	Cytoplasm	other			22930	226407
SFMBT2	Scm like with four mbt domains 2		ENSMUSG00000061186			15.75	9.04e-13	Nucleus	other			57713	353282	307106
SLC38A2	solute carrier family 38 member 2		ENSMUSG00000022462			15.75	9.04e-13	Plasma Membrane	transporter			54407	67760	29642
SLC44A3	solute carrier family 44 member 3	ENSMUSG00000039865	ENSMUSG00000039865	11.05	5.07e-16	15.75	9.04e-13	Plasma Membrane	transporter			126969	213603	295417
SNTB1	syntrophin beta 1	ENSMUSG00000060429	ENSMUSG00000060429	9.29	5.77e-12	15.75	9.04e-13	Plasma Membrane	other			6641	20649	299940
TRPS1	transcriptional repressor GATA binding 1	ENSMUSG00000038679	ENSMUSG00000038679	5.31	3.36e-08	15.75	9.04e-13	Nucleus	transcription regulator	diagnosis,prognosis		7227	83925	299897
XIRP1	xin actin binding repeat containing 1		ENSMUSG00000079243			15.75	9.04e-13	Plasma Membrane	other			165904	22437	100910104
C030034L19Rik	RIKEN cDNA C030034L19 gene		ENSMUSG00000097365			15.19	1.42e-11	Other	other				320088
CAPN13	calpain 13		ENSMUSG00000043705			15.19	1.42e-11	Other	other			92291	381122	362701
CDK14	cyclin dependent kinase 14		ENSMUSG00000028926			15.19	1.42e-11	Nucleus	kinase			5218	18647	362316
Gm38407	predicted gene, 38407		ENSMUSG00000112792			15.19	1.42e-11	Other	other				328061
KATNA1	katanin catalytic subunit A1		ENSMUSG00000019794			15.19	1.42e-11	Cytoplasm	enzyme			11104	23924	292464
LHPP	phospholysine phosphohistidine inorganic pyrophosphate phosphatase		ENSMUSG00000030946			15.19	1.42e-11	Cytoplasm	phosphatase			64077	76429	361663
Mir3966	microRNA 3966		ENSMUSG00000105557			15.19	1.42e-11	Cytoplasm	microRNA				100628616
Mir5129	microRNA 5129		ENSMUSG00000092679			15.19	1.42e-11	Cytoplasm	microRNA				100628598
MMADHC	metabolism of cobalamin associated D		ENSMUSG00000026766			15.19	1.42e-11	Cytoplasm	other			27249	109129	362134
NIPBL	NIPBL cohesin loading factor		ENSMUSG00000022141			15.19	1.42e-11	Nucleus	transcription regulator			25836	71175	294787
OLFML3	olfactomedin like 3		ENSMUSG00000027848			15.19	1.42e-11	Extracellular Space	other			56944	99543	310743
SHFL	shiftless antiviral inhibitor of ribosomal frameshifting		ENSMUSG00000038884			15.19	1.42e-11	Other	other			55337	319278	500956
SUMO2	small ubiquitin like modifier 2		ENSMUSG00000020738			15.19	1.42e-11	Nucleus	enzyme			6613	170930	690244
SYT6	synaptotagmin 6		ENSMUSG00000027849			15.19	1.42e-11	Cytoplasm	transporter			148281	54524	60565
CDK11A	cyclin dependent kinase 11A		ENSMUSG00000029062			15	3.63e-17	Nucleus	kinase			728642	12537	252879
Mir6951	microRNA 6951		ENSMUSG00000099110			15	3.63e-17	Other	microRNA				102465574
PKP1	plakophilin 1		ENSMUSG00000026413			15	3.63e-17	Plasma Membrane	other			5317	18772	304822
2210420H20Rik	RIKEN cDNA 2210420H20 gene		ENSMUSG00000101773			14.63	1.42e-11	Other	other				76961
ANK1	ankyrin 1		ENSMUSG00000031543			14.63	1.42e-11	Plasma Membrane	other			286	11733	306570
ATP2B4	ATPase plasma membrane Ca2+ transporting 4		ENSMUSG00000026463			14.63	1.42e-11	Plasma Membrane	transporter			493	381290	29600
BRINP3	BMP/retinoic acid inducible neural specific 3		ENSMUSG00000035131			14.63	1.42e-11	Cytoplasm	other			339479	215378	286901
DTL	denticleless E3 ubiquitin protein ligase homolog		ENSMUSG00000037474			14.63	1.42e-11	Nucleus	other			51514	76843	305073
FASLG	Fas ligand		ENSMUSG00000000817			14.63	1.42e-11	Extracellular Space	cytokine	diagnosis,efficacy	APG101	356	14103	25385
Gm35060	predicted gene, 35060		ENSMUSG00000109238			14.63	1.42e-11	Other	other				102638514	102546724
HMCN2	hemicentin 2		ENSMUSG00000055632			14.63	1.42e-11	Extracellular Space	other			256158	665700	686132
IFNAR1	interferon alpha and beta receptor subunit 1		ENSMUSG00000022967			14.63	1.42e-11	Plasma Membrane	transmembrane receptor		bevacizumab/IFNA2A,cladribine/peginterferon alfa-2a,cladribine/recombinant interferon,cytarabine/IFNA2B,cytarabine/recombinant interferon,hydroxyurea/recombinant interferon,IFNA2,IFNA2B/ribavirin,imatinib/nilotinib/pegintron,imatinib/peginterferon alfa-2a,interferon alfa-n1,interferon alfacon-1,interferon alfacon-1/ribavirin,interferon beta-1a,interferon beta-1b,nitazoxanide/peginterferon alfa-2a…	3454	15975	288264
LMO7	LIM domain 7		ENSMUSG00000033060			14.63	1.42e-11	Cytoplasm	enzyme			4008	380928	361084
LMX1B	LIM homeobox transcription factor 1 beta		ENSMUSG00000038765			14.63	1.42e-11	Nucleus	transcription regulator			4010	16917	114501
MYBL1	MYB proto-oncogene like 1		ENSMUSG00000025912			14.63	1.42e-11	Nucleus	transcription regulator			4603	17864	297783
OLFML2B	olfactomedin like 2B		ENSMUSG00000038463			14.63	1.42e-11	Extracellular Space	other			25903	320078	304960
OR9A4	olfactory receptor family 9 subfamily A member 4		ENSMUSG00000045514			14.63	1.42e-11	Plasma Membrane	G-protein coupled receptor			130075	258381	405144
PIP4K2A	phosphatidylinositol-5-phosphate 4-kinase type 2 alpha		ENSMUSG00000026737			14.63	1.42e-11	Cytoplasm	kinase			5305	18718	116723
PYY	peptide YY		ENSMUSG00000017311			14.63	1.42e-11	Extracellular Space	other	efficacy		5697	217212	287730
RYBP	RING1 and YY1 binding protein		ENSMUSG00000072872			14.63	1.42e-11	Nucleus	transcription regulator			23429	56353|628746
SHC4	SHC adaptor protein 4		ENSMUSG00000035109			14.63	1.42e-11	Cytoplasm	other			399694	271849	679845
TET1	tet methylcytosine dioxygenase 1		ENSMUSG00000047146			14.63	1.42e-11	Nucleus	enzyme			80312	52463	309902
Yaf2	YY1 associated factor 2		ENSMUSG00000022634			14.63	1.42e-11	Nucleus	transcription regulator				67057	690262
PCBP4	poly(rC) binding protein 4		ENSMUSG00000023495			14.25	5.46e-16	Nucleus	other			57060	59092	363133
PCIF1	phosphorylated CTD interacting factor 1		ENSMUSG00000039849			14.25	5.46e-16	Nucleus	enzyme			63935	228866	362269
Wasl	WASP like actin nucleation promoting factor		ENSMUSG00000029684			14.25	5.46e-16	Cytoplasm	other				73178	682507
1700061F12Rik	RIKEN cDNA 1700061F12 gene		ENSMUSG00000085580			14.07	2.08e-10	Other	other				73438
4930579D09Rik	RIKEN cDNA 4930579D09 gene		ENSMUSG00000084971			14.07	2.08e-10	Other	other				75904
AAR2	AAR2 splicing factor		ENSMUSG00000027628			14.07	2.08e-10	Other	other			25980	68295	296312
AFAP1	actin filament associated protein 1		ENSMUSG00000029094			14.07	2.08e-10	Cytoplasm	other	disease progression		60312	70292	140935
Ccdc34os	coiled-coil domain containing 34, opposite strand		ENSMUSG00000086186			14.07	2.08e-10	Other	other				75517
SPOCK2	SPARC (osteonectin), cwcv and kazal like domains proteoglycan 2		ENSMUSG00000058297			14.07	2.08e-10	Extracellular Space	other	diagnosis		9806	94214	361840
SWAP70	switching B cell complex subunit SWAP70		ENSMUSG00000031015			14.07	2.08e-10	Cytoplasm	other			23075	20947	293410
EDNRA	endothelin receptor type A		ENSMUSG00000031616			13.88	7.82e-15	Plasma Membrane	transmembrane receptor		ambrisentan,ambrisentan/tadalafil,atrasentan,avosentan,bosentan,BSF 302146,clazosentan,fandosentan,macitentan,SB 234551,sitaxsentan,TBC 3214,YM598,zibotentan	1909	13617	24326
Snord104	small nucleolar RNA, C/D box 104		ENSMUSG00000065126			13.88	7.82e-15	Other	other				100216537
ASH1L	ASH1 like histone lysine methyltransferase		ENSMUSG00000028053			13.5	2.08e-10	Nucleus	transcription regulator			55870	192195	310638
CRABP1	cellular retinoic acid binding protein 1		ENSMUSG00000032291			13.5	2.08e-10	Cytoplasm	transporter	diagnosis,unspecified application		1381	12903	25061
CXCR4	C-X-C motif chemokine receptor 4		ENSMUSG00000045382			13.5	2.08e-10	Plasma Membrane	G-protein coupled receptor	diagnosis	[68Ga]pentixafor,balixafortide,BL-8040,burixafor,cladribine/cytarabine/filgrastim/idarubicin/plerixafor,filgrastim/plerixafor,GMI-1359,LY-2510924,mavorixafor,PF-06747143,plerixafor,ulocuplumab,USL311	7852	12767	60628
DHX16	DEAH-box helicase 16		ENSMUSG00000024422			13.5	2.08e-10	Nucleus	enzyme			8449	69192	294232
MAT2B	methionine adenosyltransferase 2B		ENSMUSG00000042032			13.5	2.08e-10	Cytoplasm	enzyme			27430	108645	683630
RHOBTB1	Rho related BTB domain containing 1		ENSMUSG00000019944			13.5	2.08e-10	Other	enzyme			9886	69288	309722
SRPK1	SRSF protein kinase 1		ENSMUSG00000004865			13.5	2.08e-10	Nucleus	kinase		endovion	6732	20815	361811
TGFB1I1	transforming growth factor beta 1 induced transcript 1		ENSMUSG00000030782			13.13	1.06e-13	Nucleus	transcription regulator			7041	21804	84574
SLC35B3	solute carrier family 35 member B3		ENSMUSG00000021432			12.94	2.81e-09	Cytoplasm	transporter			51000	108652	306866
TBR1	T-box brain transcription factor 1		ENSMUSG00000035033			12.94	2.81e-09	Nucleus	transcription regulator			10716	21375	680427
TEX2	testis expressed 2		ENSMUSG00000040548			12.75	1.06e-13	Other	other			55852	21763	303611
DPT	dermatopontin		ENSMUSG00000026574			12.38	1.36e-12	Extracellular Space	other			1805	56429
ERC2	ELKS/RAB6-interacting/CAST family member 2		ENSMUSG00000040640			12.38	2.81e-09	Cytoplasm	other			26059	238988	259269
PARD3	par-3 family cell polarity regulator		ENSMUSG00000025812			12.38	1.36e-12	Plasma Membrane	other			56288	93742	81918
PEBP4	phosphatidylethanolamine binding protein 4		ENSMUSG00000022085			12.38	1.36e-12	Cytoplasm	other			157310	73523	691997
Slc7a15	solute carrier family 7 (cationic amino acid transporter, y+ system), member 15		ENSMUSG00000020600			12.38	2.81e-09	Other	transporter				328059	298873
TGFBR3	transforming growth factor beta receptor 3		ENSMUSG00000029287			12.38	1.36e-12	Plasma Membrane	kinase			7049	21814	29610
A730036I17Rik	RIKEN cDNA A730036I17 gene	ENSMUSG00000056738	ENSMUSG00000056738	7.03	1.46e-09	12	1.36e-12	Other	other				329513
DUSP7	dual specificity phosphatase 7		ENSMUSG00000053716			12	1.36e-12	Cytoplasm	phosphatase			1849	235584	300980
SYT2	synaptotagmin 2		ENSMUSG00000026452			12	1.36e-12	Cytoplasm	transporter			127833	20980	24805
VWA8	von Willebrand factor A domain containing 8		ENSMUSG00000058997			12	1.36e-12	Cytoplasm	enzyme			23078	219189
WWTR1	WW domain containing transcription regulator 1		ENSMUSG00000027803			12	1.36e-12	Nucleus	transcription regulator			25937	97064	295062
TMED8	transmembrane p24 trafficking protein family member 8		ENSMUSG00000034111			11.82	6.33e-16	Other	other			283578	382620	681943
BC006965	cDNA sequence BC006965		ENSMUSG00000041674			11.63	1.64e-11	Other	other				217294
DHX40	DEAH-box helicase 40		ENSMUSG00000018425			11.63	1.64e-11	Other	enzyme			79665	67487	287595
Fam193b	family with sequence similarity 193, member B		ENSMUSG00000021495			11.63	1.64e-11	Cytoplasm	other				212483	498703
GMCL1	germ cell-less 1, spermatogenesis associated		ENSMUSG00000001157			11.63	1.64e-11	Nucleus	other			64395	23885	312516
PRKAR1B	protein kinase cAMP-dependent type I regulatory subunit beta		ENSMUSG00000025855			11.63	1.64e-11	Cytoplasm	kinase			5575	19085	25521
SIM2	SIM bHLH transcription factor 2		ENSMUSG00000062713			11.63	1.64e-11	Nucleus	transcription regulator			6493	20465	304071
SLC19A1	solute carrier family 19 member 1		ENSMUSG00000001436			11.63	1.64e-11	Plasma Membrane	transporter	efficacy		6573	20509	29723
Fam186a	family with sequence similarity 186, member A		ENSMUSG00000045350			11.53	7.51e-15	Other	other				72277
SSR2	signal sequence receptor subunit 2		ENSMUSG00000041355			11.53	7.51e-15	Cytoplasm	other			6746	66256	295235
EZR	ezrin		ENSMUSG00000052397			11.25	1.64e-11	Plasma Membrane	other	prognosis		7430	22350	54319
Gm38397	predicted gene, 38397		ENSMUSG00000114472			11.25	1.64e-11	Other	other				75139
HMGXB3	HMG-box containing 3		ENSMUSG00000024622			11.25	1.64e-11	Nucleus	transcription regulator			22993	106894
PRKCD	protein kinase C delta		ENSMUSG00000021948			11.25	1.64e-11	Cytoplasm	kinase		ingenol mebutate	5580	18753	170538
PRLHR	prolactin releasing hormone receptor		ENSMUSG00000045052			11.25	1.64e-11	Plasma Membrane	G-protein coupled receptor			2834	226278	246075
UPF2	UPF2 regulator of nonsense mediated mRNA decay		ENSMUSG00000043241			11.25	1.64e-11	Cytoplasm	other			26019	326622	361271
1700028E10Rik	RIKEN cDNA 1700028E10 gene		ENSMUSG00000097321			10.88	1.86e-10	Other	other				625175
A830082N09Rik	RIKEN cDNA A830082N09 gene		ENSMUSG00000112280			10.88	1.86e-10	Other	other				414093
ACE	angiotensin I converting enzyme		ENSMUSG00000020681			10.88	1.86e-10	Plasma Membrane	peptidase	efficacy,prognosis	amlodipine/benazepril,amlodipine/indapamide/perindopril,amlodipine/perindopril,angiotensin-converting enzyme inhibitor,aspirin/lisinopril,benazepril,benazepril/hydrochlorothiazide,benazeprilat,captopril,captopril/hydrochlorothiazide,carvedilol/enalapril,cilazapril,diltiazem/enalapril,enalapril,enalapril/felodipine,enalapril/hydrochlorothiazide,enalaprilat,fosinopril,fosinopril/hydrochlorothiazide…	1636	11421	24310
ARHGAP44	Rho GTPase activating protein 44		ENSMUSG00000033389			10.88	1.86e-10	Cytoplasm	other			9912	216831	303222
Atp5e	ATP synthase, H+ transporting, mitochondrial F1 complex, epsilon subunit		ENSMUSG00000016252			10.88	1.86e-10	Cytoplasm	transporter				67126	245958
CWC27	CWC27 spliceosome associated cyclophilin		ENSMUSG00000021715			10.88	1.86e-10	Nucleus	enzyme			10283	67285	361887
DENND1B	DENN domain containing 1B		ENSMUSG00000056268			10.88	1.86e-10	Other	other			163486	329260	289051
Gm20611	predicted gene 20611		ENSMUSG00000093568			10.88	1.86e-10	Other	other				327760
MARCHF3	membrane associated ring-CH-type finger 3		ENSMUSG00000032656			10.88	1.86e-10	Cytoplasm	other			115123	320253	364878
Mir6391	microRNA 6391		ENSMUSG00000098433			10.88	1.86e-10	Other	microRNA				102465208
NUBPL	nucleotide binding protein like		ENSMUSG00000035142			10.88	1.86e-10	Cytoplasm	other			80224	76826	299008
OXT	oxytocin/neurophysin I prepropeptide		ENSMUSG00000027301			10.88	1.86e-10	Extracellular Space	other			5020	18429	25504
PLCB1	phospholipase C beta 1		ENSMUSG00000051177			10.88	1.86e-10	Cytoplasm	enzyme			23236	18795	24654
SUSD4	sushi domain containing 4		ENSMUSG00000038576			10.88	1.86e-10	Other	other			55061	96935	289335
TNC	tenascin C		ENSMUSG00000028364			10.88	1.86e-10	Extracellular Space	other	diagnosis,response to therapy	131I-tenatumomab,F16-IL2 fusion protein,iodine I 131 monoclonal antibody F16SIP	3371	21923	116640
C3orf70	chromosome 3 open reading frame 70		ENSMUSG00000043391			10.5	1.86e-10	Other	other			285382	72190	498107
CHN1	chimerin 1		ENSMUSG00000056486			10.5	1.86e-10	Cytoplasm	other	unspecified application		1123	108699	689153
IGSF3	immunoglobulin superfamily member 3		ENSMUSG00000042035			10.5	1.86e-10	Plasma Membrane	other			3321	78908	295325
NAA20	N-alpha-acetyltransferase 20, NatB catalytic subunit		ENSMUSG00000002728			10.5	1.86e-10	Cytoplasm	enzyme			51126	67877	362228
OXSR1	oxidative stress responsive kinase 1		ENSMUSG00000036737			10.5	1.86e-10	Nucleus	kinase			9943	108737	316064
Pwp2	PWP2 periodic tryptophan protein homolog (yeast)		ENSMUSG00000032834			10.5	1.86e-10	Nucleus	other				110816	690297
SNX29	sorting nexin 29		ENSMUSG00000071669			10.5	1.86e-10	Cytoplasm	other			92017	74478	689142
Rpl36	ribosomal protein L36		ENSMUSG00000057863			10.35	4.35e-16	Nucleus	other				54217	100360439
2810025M15Rik	RIKEN cDNA 2810025M15 gene		ENSMUSG00000049881			10.13	1.96e-09	Other	other				69953	680254
AKR1E2	aldo-keto reductase family 1 member E2		ENSMUSG00000045410			10.13	1.96e-09	Cytoplasm	enzyme			83592	56043	307091
ATG13	autophagy related 13		ENSMUSG00000027244			10.13	9.12e-13	Cytoplasm	other			9776	51897	362164
BCAT1	branched chain amino acid transaminase 1		ENSMUSG00000030268			10.13	1.96e-09	Cytoplasm	enzyme			586	12035	29592
ITPRID2	ITPR interacting domain containing 2		ENSMUSG00000027007			10.13	1.96e-09	Plasma Membrane	other			6744	70599	311146
LAPTM4B	lysosomal protein transmembrane 4 beta		ENSMUSG00000022257			10.13	1.96e-09	Cytoplasm	other			55353	114128	315047
NABP1	nucleic acid binding protein 1		ENSMUSG00000026107			10.13	1.96e-09	Nucleus	other			64859	109019	363227
NRBF2	nuclear receptor binding factor 2		ENSMUSG00000075000			10.13	9.12e-13	Nucleus	transcription regulator			29982	641340	58839|499670|100363472
RPA1	replication protein A1		ENSMUSG00000000751			10.13	1.96e-09	Nucleus	other			6117	68275	287524
RSPH9	radial spoke head component 9		ENSMUSG00000023966			10.13	1.96e-09	Cytoplasm	other			221421	75564	316238
ZFAT	zinc finger and AT-hook domain containing		ENSMUSG00000022335			10.13	9.12e-13	Nucleus	transcription regulator			57623	380993	362925
FBXW11	F-box and WD repeat domain containing 11		ENSMUSG00000020271			9.85	9.29e-12	Cytoplasm	enzyme			23291	103583
KIAA1191	KIAA1191		ENSMUSG00000025871			9.85	9.29e-12	Cytoplasm	other			57179	97820	306766
LSM12	LSM12 homolog		ENSMUSG00000020922			9.85	9.29e-12	Other	other			124801	268490	287731
TAOK2	TAO kinase 2		ENSMUSG00000059981			9.85	9.29e-12	Cytoplasm	kinase			9344	381921
ADAM23	ADAM metallopeptidase domain 23		ENSMUSG00000025964			9.75	1.96e-09	Plasma Membrane	peptidase			8745	23792	301460
AKAP1	A-kinase anchoring protein 1		ENSMUSG00000018428			9.75	1.96e-09	Cytoplasm	other			8165	11640	114124
CCDC6	coiled-coil domain containing 6		ENSMUSG00000048701			9.75	1.96e-09	Cytoplasm	other			8030	76551	691155
CDC37L1	cell division cycle 37 like 1		ENSMUSG00000024780			9.75	1.96e-09	Cytoplasm	other			55664	67072	293886
ENAH	ENAH actin regulator		ENSMUSG00000022995			9.75	1.96e-09	Plasma Membrane	other	disease progression		55740	13800	360891
FBXO34	F-box protein 34		ENSMUSG00000037536			9.75	1.96e-09	Other	other			55030	78938	305830
GPD2	glycerol-3-phosphate dehydrogenase 2		ENSMUSG00000026827			9.75	1.96e-09	Cytoplasm	enzyme			2820	14571	25062
HERC4	HECT and RLD domain containing E3 ubiquitin protein ligase 4		ENSMUSG00000020064			9.75	1.96e-09	Cytoplasm	enzyme			26091	67345	309758
KLF7	Kruppel like factor 7	ENSMUSG00000025959	ENSMUSG00000025959	42.18	5.18e-27	9.75	1.96e-09	Nucleus	transcription regulator			8609	93691
NR3C1	nuclear receptor subfamily 3 group C member 1		ENSMUSG00000024431			9.75	1.96e-09	Nucleus	ligand-dependent nuclear receptor	efficacy	11beta hydrocortisone acetate,21-deacetyldeflazacort,6-mercaptopurine/prednisone,6-mercaptopurine/prednisone/thioguanine,abiraterone/prednisolone,acetaminophen/cetirizine/prednisolone,acetaminophen/diphenhydramine/methylprednisolone,acetaminophen/diphenhydramine/prednisolone,acyclovir/hydrocortisone,alclometasone,alclometasone dipropionate,amcinonide,aprepitant/dexamethasone,aprepitant/dexamethas…	2908	14815	24413
Olfr279	olfactory receptor 279		ENSMUSG00000054036			9.75	1.96e-09	Plasma Membrane	G-protein coupled receptor				258502	300205
PELI2	pellino E3 ubiquitin protein ligase family member 2		ENSMUSG00000021846			9.75	1.96e-09	Cytoplasm	enzyme			57161	93834	305835
PMEPA1	prostate transmembrane protein, androgen induced 1		ENSMUSG00000038400			9.75	1.96e-09	Plasma Membrane	other			56937	65112	311676
RASSF8	Ras association domain family member 8	ENSMUSG00000030259	ENSMUSG00000030259	4.9	4.83e-08	9.75	1.96e-09	Extracellular Space	other			11228	71323	312846
RSPH14	radial spoke head 14 homolog		ENSMUSG00000009070			9.75	1.96e-09	Other	other			27156	71236	365552
USP43	ubiquitin specific peptidase 43		ENSMUSG00000020905			9.75	1.96e-09	Nucleus	peptidase			124739	216835	100147704
Apol11b (includes others)	apolipoprotein L 11b		ENSMUSG00000091694			9.56	9.29e-12	Other	other				245282|328561|328563|626615
CEP85L	centrosomal protein 85 like		ENSMUSG00000038594			9.56	9.29e-12	Cytoplasm	other			387119	100038725	100365935
DLGAP2	DLG associated protein 2		ENSMUSG00000047495			9.56	9.29e-12	Plasma Membrane	other	unspecified application		9228	244310	116681
EIF3H	eukaryotic translation initiation factor 3 subunit H		ENSMUSG00000022312			9.56	9.29e-12	Cytoplasm	enzyme			8667	68135	299899|100911110
GRM4	glutamate metabotropic receptor 4		ENSMUSG00000063239			9.56	9.29e-12	Plasma Membrane	G-protein coupled receptor		fasoracetam	2914	268934	24417
4930404H11Rik	RIKEN cDNA 4930404H11 gene		ENSMUSG00000113630			9.38	1.93e-08	Other	other				73815
9830107B12Rik/A530064D06Rik	RIKEN cDNA A530064D06 gene		ENSMUSG00000043939			9.38	1.93e-08	Other	other				328829|328830	680920
GNB1L	G protein subunit beta 1 like		ENSMUSG00000000884			9.38	1.93e-08	Cytoplasm	other			54584	13972	680266
LRCH2	leucine rich repeats and calponin homology domain containing 2		ENSMUSG00000031290			9.38	1.93e-08	Other	other			57631	210297	680591
mir-692	microRNA 692-2		ENSMUSG00000076218			9.38	1.93e-08	Other	microRNA				735288|751529|100124641
PTPN2	protein tyrosine phosphatase non-receptor type 2		ENSMUSG00000024539			9.38	1.93e-08	Cytoplasm	phosphatase			5771	19255	117063
RGS2	regulator of G protein signaling 2		ENSMUSG00000026360			9.38	1.93e-08	Nucleus	enzyme			5997	19735	84583
SELPLG	selectin P ligand		ENSMUSG00000048163			9.38	1.93e-08	Plasma Membrane	other			6404	20345	363930
SPACA4	sperm acrosome associated 4		ENSMUSG00000070563			9.38	1.93e-08	Other	other			171169	69363	691120
POLQ	DNA polymerase theta		ENSMUSG00000034206			9.28	8.94e-11	Nucleus	enzyme			10721	77782	288079
PRDX1	peroxiredoxin 1		ENSMUSG00000028691			9.28	8.94e-11	Cytoplasm	enzyme	diagnosis		5052	18477	117254|100363379
Snora36b	small nucleolar RNA, H/ACA box 36B		ENSMUSG00000077571			9.28	8.94e-11	Other	other				100217449
1700012I11Rik	RIKEN cDNA 1700012I11 gene	ENSMUSG00000102069	ENSMUSG00000102069	4.22	7.55e-08	9	8.94e-11	Other	other				69334
4930488B22Rik	RIKEN cDNA 4930488B22 gene		ENSMUSG00000092578			9	8.94e-11	Other	other				74971
AKTIP	AKT interacting protein		ENSMUSG00000031667			9	1.93e-08	Cytoplasm	other			64400	14339	291906
BAIAP2	BAR/IMD domain containing adaptor protein 2		ENSMUSG00000025372			9	8.94e-11	Plasma Membrane	kinase			10458	108100	117542
BUD23	BUD23 rRNA methyltransferase and ribosome maturation factor		ENSMUSG00000005378			9	1.93e-08	Nucleus	enzyme			114049	66138	368084
DNAH7	dynein axonemal heavy chain 7		ENSMUSG00000096141			9	8.94e-11	Cytoplasm	other			56171	227058|627872|100101919	252893
Gm6578	mitochondrial ribosomal protein L32 pseudogene		ENSMUSG00000057223			9	8.94e-11	Other	other				625347
MARCHF11	membrane associated ring-CH-type finger 11		ENSMUSG00000022269			9	8.94e-11	Other	other			441061	211147	499558
NAV1	neuron navigator 1		ENSMUSG00000009418			9	8.94e-11	Other	enzyme			89796	215690	685707
PTPRJ	protein tyrosine phosphatase receptor type J		ENSMUSG00000025314			9	8.94e-11	Plasma Membrane	phosphatase			5795	19271	29645
SHLD1	shieldin complex subunit 1		ENSMUSG00000044991			9	8.94e-11	Nucleus	other			149840	73747	681292
ZBTB38	zinc finger and BTB domain containing 38		ENSMUSG00000040433			9	8.94e-11	Nucleus	transcription regulator			253461	245007	315936
AMBRA1	autophagy and beclin 1 regulator 1		ENSMUSG00000040506			8.72	8.11e-10	Cytoplasm	other			55626	228361	59319
CLIC4	chloride intracellular channel 4		ENSMUSG00000037242			8.72	8.11e-10	Plasma Membrane	ion channel			25932	29876	83718
DCAF15	DDB1 and CUL4 associated factor 15		ENSMUSG00000037103			8.72	8.11e-10	Other	other			90379	212123	304653
FBLIM1	filamin binding LIM protein 1		ENSMUSG00000006219			8.72	8.11e-10	Plasma Membrane	other			54751	74202	362650
GALK2	galactokinase 2		ENSMUSG00000027207			8.72	8.11e-10	Cytoplasm	kinase			2585	69976	296117
JADE2	jade family PHD finger 2		ENSMUSG00000020387			8.72	8.11e-10	Nucleus	enzyme			23338	76901	303113
LMO4	LIM domain only 4		ENSMUSG00000028266			8.72	8.11e-10	Nucleus	transcription regulator			8543	16911	362051
TBCA	tubulin folding cofactor A		ENSMUSG00000042043			8.72	8.11e-10	Cytoplasm	other			6902	21371	366995
ZSWIM7	zinc finger SWIM-type containing 7		ENSMUSG00000014243			8.72	8.11e-10	Other	other			125150	69747	287388
IGFBP5	insulin like growth factor binding protein 5		ENSMUSG00000026185			8.55	3.87e-12	Extracellular Space	other	unspecified application		3488	16011	25285
AARS2	alanyl-tRNA synthetase 2, mitochondrial		ENSMUSG00000023938			8.44	8.11e-10	Cytoplasm	enzyme			57505	224805	301254
ABCC12	ATP binding cassette subfamily C member 12		ENSMUSG00000036872			8.44	8.11e-10	Cytoplasm	transporter			94160	244562	291923
ADAM11	ADAM metallopeptidase domain 11		ENSMUSG00000020926			8.44	8.11e-10	Plasma Membrane	peptidase			4185	11488	360638
AHR	aryl hydrocarbon receptor		ENSMUSG00000019256			8.44	8.11e-10	Nucleus	ligand-dependent nuclear receptor		BAY2416964,KYN-175	196	11622	25690
ARL4C	ADP ribosylation factor like GTPase 4C	ENSMUSG00000049866	ENSMUSG00000049866	8.24	3.22e-12	8.44	8.11e-10	Nucleus	enzyme			10123	320982
CTSK	cathepsin K		ENSMUSG00000028111			8.44	8.11e-10	Cytoplasm	peptidase	efficacy	balicatib,cathepsin K inhibitor,odanacatib	1513	13038	29175
GLMP	glycosylated lysosomal membrane protein		ENSMUSG00000001418			8.44	8.11e-10	Cytoplasm	transcription regulator			112770	56700	295231
GRAMD2A	GRAM domain containing 2A		ENSMUSG00000074259			8.44	8.11e-10	Other	other			196996	546134	300761
HBEGF	heparin binding EGF like growth factor		ENSMUSG00000024486			8.44	8.11e-10	Extracellular Space	growth factor	diagnosis,unspecified application	KHK2866,U3-1565	1839	15200	25433
HHAT	hedgehog acyltransferase		ENSMUSG00000037375			8.44	8.11e-10	Cytoplasm	enzyme			55733	226861	289344
JCAD	junctional cadherin 5 associated		ENSMUSG00000033960			8.44	8.11e-10	Plasma Membrane	other			57608	240185	498764
LPAR3	lysophosphatidic acid receptor 3		ENSMUSG00000036832			8.44	8.11e-10	Plasma Membrane	G-protein coupled receptor			23566	65086	66025
LRRC10B	leucine rich repeat containing 10B		ENSMUSG00000090291			8.44	8.11e-10	Other	other			390205	278795	309208
MYO1C	myosin IC	ENSMUSG00000017774	ENSMUSG00000017774	32.14	4.13e-19	8.44	8.11e-10	Cytoplasm	enzyme			4641	17913	65261
OSBP2	oxysterol binding protein 2		ENSMUSG00000020435			8.44	8.11e-10	Cytoplasm	other			23762	74309	305475
RASSF6	Ras association domain family member 6		ENSMUSG00000029370			8.44	8.11e-10	Other	other			166824	73246	305251
ST6GAL1	ST6 beta-galactoside alpha-2,6-sialyltransferase 1		ENSMUSG00000022885			8.44	8.11e-10	Cytoplasm	enzyme			6480	20440	25197
TRIM37	tripartite motif containing 37		ENSMUSG00000018548			8.44	8.11e-10	Cytoplasm	enzyme	diagnosis		4591	68729	360592
TRPM7	transient receptor potential cation channel subfamily M member 7		ENSMUSG00000027365			8.44	8.11e-10	Plasma Membrane	kinase			54822	58800	679906
WDR59	WD repeat domain 59		ENSMUSG00000031959			8.44	8.11e-10	Cytoplasm	transporter			79726	319481	690751
Rab11fip4os1	RAB11 family interacting protein 4 (class II), opposite strand 1		ENSMUSG00000087434			8.33	3.33e-11	Other	other				790912
1600020E01Rik	RIKEN cDNA 1600020E01 gene		ENSMUSG00000097048			8.16	6.9e-09	Other	other				72012
1700012D14Rik	RIKEN cDNA 1700012D14 gene		ENSMUSG00000110424			8.16	6.9e-09	Other	other				75479
BTBD18	BTB domain containing 18		ENSMUSG00000086598			8.16	6.9e-09	Nucleus	other			643376	100270744	100363270
DNAJC11	DnaJ heat shock protein family (Hsp40) member C11		ENSMUSG00000039768			8.16	6.9e-09	Cytoplasm	other			55735	230935	362666
DR1	down-regulator of transcription 1		ENSMUSG00000029265			8.16	6.9e-09	Nucleus	transcription regulator			1810	13486	289881|100910207
GARNL3	GTPase activating Rap/RanGAP domain like 3		ENSMUSG00000038860			8.16	6.9e-09	Other	other			84253	99326	499783
GPSM2	G protein signaling modulator 2		ENSMUSG00000027883			8.16	6.9e-09	Nucleus	other			29899	76123	362021
KLF6	Kruppel like factor 6		ENSMUSG00000000078			8.16	6.9e-09	Nucleus	transcription regulator			1316	23849	58954
LRRC28	leucine rich repeat containing 28		ENSMUSG00000030556			8.16	6.9e-09	Other	other			123355	67867	361588
Mir7648	microRNA 7648		ENSMUSG00000099319			8.16	6.9e-09	Other	microRNA				102466838
NELL2	neural EGFL like 2		ENSMUSG00000022454			8.16	6.9e-09	Extracellular Space	other			4753	54003	81734
NFAM1	NFAT activating protein with ITAM motif 1		ENSMUSG00000058099			8.16	6.9e-09	Plasma Membrane	transmembrane receptor			150372	74039	362966
PNOC	prepronociceptin		ENSMUSG00000045731			8.16	6.9e-09	Extracellular Space	other			5368	18155	25516
SP9	Sp9 transcription factor		ENSMUSG00000068859			8.16	6.9e-09	Nucleus	transcription regulator			100131390	381373	366078
TBC1D5	TBC1 domain family member 5		ENSMUSG00000023923			8.16	6.9e-09	Extracellular Space	other			9779	72238	501088
UBE3D	ubiquitin protein ligase E3D		ENSMUSG00000032415			8.16	6.9e-09	Other	enzyme			90025	70348	315863
UGT1A6	UDP glucuronosyltransferase family 1 member A6		ENSMUSG00000054545			8.16	6.9e-09	Cytoplasm	enzyme			54578	94284|394435	113992
WFIKKN2	WAP, follistatin/kazal, immunoglobulin, kunitz and netrin domain containing 2		ENSMUSG00000044177			8.16	6.9e-09	Extracellular Space	other			124857	278507	287631
LHFPL2	LHFPL tetraspan subfamily member 2		ENSMUSG00000045312			8.1	3.33e-11	Other	enzyme			10184	218454	294643
AAK1	AP2 associated kinase 1		ENSMUSG00000057230			7.88	2.72e-10	Cytoplasm	kinase			22848	269774	500244
ABCA4	ATP binding cassette subfamily A member 4		ENSMUSG00000028125			7.88	6.9e-09	Plasma Membrane	transporter	unspecified application		24	11304	310836
ASF1A	anti-silencing function 1A histone chaperone		ENSMUSG00000019857			7.88	6.9e-09	Nucleus	other			25842	66403	294408
CDC27	cell division cycle 27		ENSMUSG00000020687			7.88	6.9e-09	Nucleus	other			996	217232	360643
DVL3	dishevelled segment polarity protein 3		ENSMUSG00000003233			7.88	6.9e-09	Cytoplasm	other			1857	13544	303811
FURIN	furin, paired basic amino acid cleaving enzyme		ENSMUSG00000030530			7.88	6.9e-09	Cytoplasm	peptidase	unspecified application	furin inhibitor,hexa-D-arginine,nona-D-arginine amide	5045	18550	54281
GNPNAT1	glucosamine-phosphate N-acetyltransferase 1		ENSMUSG00000037722			7.88	6.9e-09	Cytoplasm	enzyme			64841	54342	498486
GNRH1	gonadotropin releasing hormone 1		ENSMUSG00000015812			7.88	6.9e-09	Extracellular Space	other		anastrozole/fulvestrant/goserelin/tamoxifen,anastrozole/goserelin,anastrozole/goserelin/tamoxifen,bicalutamide/goserelin,exemestane/fulvestrant/goserelin/letrozole/tamoxifen,flutamide/goserelin,GNRH1,goserelin,goserelin/tamoxifen,triptorelin,zoptarelin doxorubicin	2796	14714	25194
KDM2A	lysine demethylase 2A		ENSMUSG00000054611			7.88	6.9e-09	Nucleus	enzyme			22992	225876	361700
LPIN2	lipin 2		ENSMUSG00000024052			7.88	6.9e-09	Nucleus	phosphatase			9663	64898	316737
METTL16	methyltransferase like 16		ENSMUSG00000010554			7.88	2.72e-10	Nucleus	enzyme			79066	67493
Mir1931	microRNA 1931		ENSMUSG00000089214			7.88	6.9e-09	Cytoplasm	microRNA				100316689
PEX3	peroxisomal biogenesis factor 3		ENSMUSG00000019809			7.88	2.72e-10	Cytoplasm	other			8504	56535	83519
PHAF1	phagosome assembly factor 1		ENSMUSG00000031889			7.88	6.9e-09	Cytoplasm	other			80262	234678	207123
PRDM4	PR/SET domain 4		ENSMUSG00000035529			7.88	6.9e-09	Nucleus	transcription regulator			11108	72843	170820
RTF2	replication termination factor 2		ENSMUSG00000027502			7.88	6.9e-09	Nucleus	other			51507	66404	296410
SEL1L	SEL1L adaptor subunit of ERAD E3 ubiquitin ligase		ENSMUSG00000020964			7.88	6.9e-09	Cytoplasm	other			6400	20338	314352
TNPO2	transportin 2		ENSMUSG00000031691			7.88	2.72e-10	Nucleus	transporter			30000	212999	304670
TSPAN9	tetraspanin 9		ENSMUSG00000030352			7.88	6.9e-09	Plasma Membrane	other			10867	109246	312728
WASF1	WASP family member 1		ENSMUSG00000019831			7.88	6.9e-09	Nucleus	other			8936	83767	294568
VDAC1	voltage dependent anion channel 1		ENSMUSG00000020402			7.69	1.08e-11	Cytoplasm	ion channel			7416	22333	83529
CNIH2	cornichon family AMPA receptor auxiliary protein 2		ENSMUSG00000024873			7.65	2.72e-10	Extracellular Space	other			254263	12794	361705
FBN1	fibrillin 1		ENSMUSG00000027204			7.65	2.72e-10	Extracellular Space	other			2200	14118	83727
MTBP	MDM2 binding protein		ENSMUSG00000022369			7.65	2.72e-10	Cytoplasm	other			27085	105837	500870
NOPCHAP1	NOP protein chaperone 1		ENSMUSG00000020255			7.65	2.72e-10	Other	other			121053	28109	299700
RGS3	regulator of G protein signaling 3		ENSMUSG00000059810			7.65	2.72e-10	Nucleus	enzyme			5998	50780	54293
RPRD2	regulation of nuclear pre-mRNA domain containing 2		ENSMUSG00000028106			7.65	2.72e-10	Nucleus	other			23248	75137
ADK	adenosine kinase		ENSMUSG00000039197			7.6	5.48e-08	Nucleus	kinase	unspecified application	adenosine kinase inhibitor,IFNA2B/ribavirin,interferon alfacon-1/ribavirin,nitazoxanide/peginterferon alfa-2a/ribavirin,PEG-interferon alfa-2a/ribavirin,pegintron/ribavirin,ribavirin	132	11534	25368
ARFGEF1	ADP ribosylation factor guanine nucleotide exchange factor 1		ENSMUSG00000067851			7.6	5.48e-08	Cytoplasm	other			10565	211673	312915
AXIN1	axin 1		ENSMUSG00000024182			7.6	5.48e-08	Cytoplasm	other			8312	12005	79257
COX20	cytochrome c oxidase assembly factor COX20		ENSMUSG00000026500			7.6	5.48e-08	Cytoplasm	other			116228	66359	289278
DOCK9	dedicator of cytokinesis 9		ENSMUSG00000025558			7.6	5.48e-08	Cytoplasm	other			23348	105445	259237
FAM53B	family with sequence similarity 53 member B		ENSMUSG00000030956			7.6	5.48e-08	Nucleus	other			9679	77938	309060
GHR	growth hormone receptor		ENSMUSG00000055737			7.6	5.48e-08	Plasma Membrane	transmembrane receptor		GH1,pegvisomant,prednisone/somatotropin,somatrem	2690	14600	25235
GPR65	G protein-coupled receptor 65		ENSMUSG00000021886			7.6	5.48e-08	Plasma Membrane	G-protein coupled receptor			8477	14744	299242
HHEX	hematopoietically expressed homeobox		ENSMUSG00000024986			7.6	5.48e-08	Nucleus	transcription regulator	diagnosis		3087	15242	79237
KLF5	Kruppel like factor 5		ENSMUSG00000005148			7.6	5.48e-08	Nucleus	transcription regulator			688	12224	84410
KRT40	keratin 40		ENSMUSG00000059169			7.6	5.48e-08	Cytoplasm	other			125115	406221	287679
MPLKIP	M-phase specific PLK1 interacting protein		ENSMUSG00000012429			7.6	5.48e-08	Nucleus	other			136647	66308	684996
RAB11FIP2	RAB11 family interacting protein 2	ENSMUSG00000040022	ENSMUSG00000040022	5.17	3.36e-08	7.6	5.48e-08	Cytoplasm	other			22841	74998	308003
SAMD3	sterile alpha motif domain containing 3		ENSMUSG00000051354			7.6	5.48e-08	Other	other			154075	268288	685940
SCYL3	SCY1 like pseudokinase 3		ENSMUSG00000026584			7.6	5.48e-08	Cytoplasm	kinase			57147	240880	360866
TNS1	tensin 1		ENSMUSG00000055322			7.6	5.48e-08	Plasma Membrane	other			7145	21961	301509
USP22	ubiquitin specific peptidase 22		ENSMUSG00000042506			7.6	5.48e-08	Nucleus	peptidase			23326	216825	303201
WDR75	WD repeat domain 75		ENSMUSG00000025995			7.6	5.48e-08	Nucleus	other			84128	73674	314545
ZDHHC7	zinc finger DHHC-type palmitoyltransferase 7		ENSMUSG00000031823			7.6	5.48e-08	Cytoplasm	enzyme			55625	102193	170906
RBCK1	RANBP2-type and C3HC4-type zinc finger containing 1		ENSMUSG00000027466			7.56	4.28e-13	Cytoplasm	transcription regulator			10616	24105	60383
1700061I17Rik	RIKEN cDNA 1700061I17 gene		ENSMUSG00000028009			7.43	2.1e-09	Other	other				433646
CFAP54	cilia and flagella associated protein 54		ENSMUSG00000020014			7.43	2.1e-09	Cytoplasm	other			144535	380654	314740
DNTTIP2	deoxynucleotidyltransferase terminal interacting protein 2		ENSMUSG00000039756			7.43	2.1e-09	Nucleus	other			30836	99480	100910753
GASK1B	golgi associated kinase 1B		ENSMUSG00000027955			7.43	2.1e-09	Cytoplasm	other			51313	68659	310540
HMBOX1	homeobox containing 1		ENSMUSG00000021972			7.43	2.1e-09	Nucleus	transcription regulator			79618	219150	305968
KALRN	kalirin RhoGEF kinase		ENSMUSG00000061751			7.43	2.1e-09	Cytoplasm	kinase			8997	545156	84009
PLD4	phospholipase D family member 4		ENSMUSG00000052160			7.43	2.1e-09	Extracellular Space	enzyme			122618	104759	362792
SNUPN	snurportin 1		ENSMUSG00000055334			7.43	2.1e-09	Nucleus	other			10073	66069	316108
VCPKMT	valosin containing protein lysine methyltransferase		ENSMUSG00000049882			7.43	2.1e-09	Cytoplasm	enzyme			79609	207965	102548559
ZFR	zinc finger RNA binding protein		ENSMUSG00000022201			7.43	2.1e-09	Nucleus	other			51663	22763	365703
6030407O03Rik	RIKEN cDNA 6030407O03 gene		ENSMUSG00000100301			7.39	4.28e-13	Other	other				109198
4933407L21Rik	RIKEN cDNA 4933407L21 gene		ENSMUSG00000026224			7.31	5.48e-08	Other	other				71141
AMFR	autocrine motility factor receptor		ENSMUSG00000031751			7.31	8.13e-11	Plasma Membrane	transmembrane receptor			267	23802	361367
ATP5PO	ATP synthase peripheral stalk subunit OSCP		ENSMUSG00000022956			7.31	5.48e-08	Cytoplasm	transporter			539	28080	192241
AU040972	expressed sequence AU040972		ENSMUSG00000091523			7.31	5.48e-08	Other	other				104522
C19orf47	chromosome 19 open reading frame 47		ENSMUSG00000049643			7.31	5.48e-08	Nucleus	other			126526	66367	292739
CCDC40	coiled-coil domain containing 40		ENSMUSG00000039963			7.31	5.48e-08	Cytoplasm	other			55036	207607	287867
CCDC167	coiled-coil domain containing 167		ENSMUSG00000024018			7.31	5.48e-08	Other	other			154467	68597	689755
CHD2	chromodomain helicase DNA binding protein 2		ENSMUSG00000078671			7.31	5.48e-08	Nucleus	enzyme			1106	244059	308738
DCLK1	doublecortin like kinase 1		ENSMUSG00000027797			7.31	5.48e-08	Plasma Membrane	kinase			9201	13175
DMRTB1	DMRT like family B with proline rich C-terminal 1		ENSMUSG00000028610			7.31	5.48e-08	Nucleus	transcription regulator			63948	56296	313484
DNAH5	dynein axonemal heavy chain 5		ENSMUSG00000022262			7.31	5.48e-08	Cytoplasm	enzyme			1767	110082
FUT8	fucosyltransferase 8		ENSMUSG00000021065			7.31	5.48e-08	Cytoplasm	enzyme			2530	53618	432392
HAND1	heart and neural crest derivatives expressed 1		ENSMUSG00000037335			7.31	5.48e-08	Nucleus	transcription regulator			9421	15110	59112
KIF26B	kinesin family member 26B		ENSMUSG00000026494			7.31	5.48e-08	Other	other			55083	269152	305012
MKS1	MKS transition zone complex subunit 1		ENSMUSG00000034121			7.31	5.48e-08	Cytoplasm	other			54903	380718	287612
NCAPH	non-SMC condensin I complex subunit H		ENSMUSG00000034906			7.31	8.13e-11	Nucleus	other			23397	215387
NDE1	nudE neurodevelopment protein 1		ENSMUSG00000022678			7.31	5.48e-08	Nucleus	other			54820	67203	83836
POC1B	POC1 centriolar protein B		ENSMUSG00000019952			7.31	5.48e-08	Cytoplasm	other			282809	382406	100362836
RAB3D	RAB3D, member RAS oncogene family		ENSMUSG00000019066			7.31	5.48e-08	Cytoplasm	enzyme			9545	19340	140665
RANBP10	RAN binding protein 10		ENSMUSG00000037415			7.31	8.13e-11	Cytoplasm	other			57610	74334	361396
RDH11	retinol dehydrogenase 11		ENSMUSG00000066441			7.31	5.48e-08	Cytoplasm	enzyme			51109	17252	362757
SPINK7	serine peptidase inhibitor Kazal type 7		ENSMUSG00000060201			7.31	5.48e-08	Extracellular Space	other			84651	408198	408237
SS18	SS18 subunit of BAF chromatin remodeling complex		ENSMUSG00000037013			7.31	5.48e-08	Nucleus	transcription regulator			6760	268996	361295
TPH2	tryptophan hydroxylase 2		ENSMUSG00000006764			7.31	5.48e-08	Plasma Membrane	enzyme		5,6,7,8-tetrahydrobiopterin,telotristat,telotristat ethyl	121278	216343	317675
TSPAN18	tetraspanin 18		ENSMUSG00000027217			7.31	8.13e-11	Other	other			90139	241556	311210
VTA1	vesicle trafficking 1		ENSMUSG00000019868			7.31	5.48e-08	Cytoplasm	other			51534	66201	292640
WDHD1	WD repeat and HMG-box DNA binding protein 1		ENSMUSG00000037572			7.31	5.48e-08	Nucleus	other			11169	218973	305827
ALPK2	alpha kinase 2		ENSMUSG00000032845			7.2	2.1e-09	Nucleus	kinase			115701	225638	498875
BAHD1	bromo adjacent homology domain containing 1		ENSMUSG00000040007			7.2	2.1e-09	Nucleus	other			22893	228536	362194
BBOX1	gamma-butyrobetaine hydroxylase 1		ENSMUSG00000041660			7.2	2.1e-09	Cytoplasm	enzyme			8424	170442	64564
CATSPERB	cation channel sperm associated auxiliary subunit beta		ENSMUSG00000047014			7.2	2.1e-09	Plasma Membrane	other			79820	271036	100910102
Cngb1	cyclic nucleotide gated channel beta 1		ENSMUSG00000031789			7.2	2.1e-09	Other	ion channel				333329
EGFLAM	EGF like, fibronectin type III and laminin G domains		ENSMUSG00000042961			7.2	2.1e-09	Extracellular Space	other			133584	268780	365691
FGF7	fibroblast growth factor 7		ENSMUSG00000027208			7.2	2.1e-09	Extracellular Space	growth factor			2252	14178	29348
FMN1	formin 1		ENSMUSG00000044042			7.2	2.1e-09	Nucleus	other			342184	14260	296512
MAP3K20	mitogen-activated protein kinase kinase kinase 20		ENSMUSG00000004085			7.2	2.1e-09	Cytoplasm	kinase			51776	65964	311743
Mir3092	microRNA 3092	ENSMUSG00000092695	ENSMUSG00000092695	18.08	5.34e-17	7.2	2.1e-09	Cytoplasm	microRNA				100526525
NANS	N-acetylneuraminate synthase		ENSMUSG00000028334			7.2	2.1e-09	Cytoplasm	enzyme			54187	94181	298071
NSMCE1	NSE1 homolog, SMC5-SMC6 complex component		ENSMUSG00000030750			7.2	2.1e-09	Nucleus	transporter			197370	67711	361645
OTUD7B	OTU deubiquitinase 7B		ENSMUSG00000038495			7.2	2.1e-09	Cytoplasm	peptidase			56957	229603	310677
PBRM1	polybromo 1		ENSMUSG00000042323			7.2	2.1e-09	Nucleus	other			55193	66923	306254
POLR2B	RNA polymerase II subunit B		ENSMUSG00000029250			7.2	2.1e-09	Nucleus	enzyme			5431	231329	289561
PSAT1	phosphoserine aminotransferase 1		ENSMUSG00000024640			7.2	2.1e-09	Cytoplasm	enzyme			29968	107272	293820
ZPLD1	zona pellucida like domain containing 1		ENSMUSG00000064310			7.2	2.1e-09	Other	other			131368	239852	363768
CHST3	carbohydrate sulfotransferase 3		ENSMUSG00000057337			7.13	8.13e-11	Cytoplasm	enzyme			9469	53374	84468
A330102I10Rik	RIKEN cDNA A330102I10 gene		ENSMUSG00000086363			7.03	4.06e-07	Other	other				77920
ABCD2	ATP binding cassette subfamily D member 2		ENSMUSG00000055782			7.03	4.06e-07	Cytoplasm	transporter			225	26874	84356
Ank2	ankyrin 2, brain	ENSMUSG00000032826	ENSMUSG00000032826	16.07	1.65e-14	7.03	4.06e-07	Plasma Membrane	other				109676
BACH2	BTB domain and CNC homolog 2		ENSMUSG00000040270			7.03	4.06e-07	Nucleus	transcription regulator			60468	12014	313125
CPE	carboxypeptidase E		ENSMUSG00000037852			7.03	4.06e-07	Cytoplasm	peptidase			1363	12876	25669
Gm5523	glyceraldehyde-3-phosphate dehydrogenase pseudogene		ENSMUSG00000097711			7.03	4.06e-07	Other	other				433273
HLA-F	major histocompatibility complex, class I, F		ENSMUSG00000079492			7.03	4.06e-07	Plasma Membrane	transmembrane receptor			3134	630294|100529082
KIAA1614	KIAA1614		ENSMUSG00000033722			7.03	4.06e-07	Other	other			57710	207792	305101
LDLR	low density lipoprotein receptor		ENSMUSG00000032193			7.03	4.06e-07	Plasma Membrane	transporter	disease progression,unspecified application	iodine I 131 iodocholesterol	3949	16835	300438
MGARP	mitochondria localized glutamic acid rich protein		ENSMUSG00000037161			7.03	4.06e-07	Cytoplasm	other			84709	67749	689931
RGS18	regulator of G protein signaling 18		ENSMUSG00000026357			7.03	4.06e-07	Cytoplasm	enzyme			64407	64214	289076
RUNX3	RUNX family transcription factor 3		ENSMUSG00000070691			7.03	4.06e-07	Nucleus	transcription regulator	diagnosis,disease progression,prognosis		864	12399	156726
SEC61B	SEC61 translocon subunit beta		ENSMUSG00000053317			7.03	4.06e-07	Cytoplasm	transporter			10952	66212	298068
SNX10	sorting nexin 10		ENSMUSG00000038301			7.03	4.06e-07	Cytoplasm	transporter			29887	71982	297096
TEX44	testis expressed 44		ENSMUSG00000036574			7.03	4.06e-07	Cytoplasm	other			165100	71863	501180
TMEM19	transmembrane protein 19		ENSMUSG00000069520			7.03	4.06e-07	Other	other			55266	67226	299800
TOP2A	DNA topoisomerase II alpha		ENSMUSG00000020914			7.03	4.06e-07	Nucleus	enzyme	diagnosis,efficacy,prognosis,response to therapy	alemtuzumab/cyclophosphamide/fludarabine phosphate/mitoxantrone,AQ4N,arsenic trioxide/daunorubicin/tretinoin,arsenic trioxide/idarubicin/tretinoin,becatecarin,bevacizumab/etoposide,bortezomib/dexamethasone/doxorubicin,bortezomib/doxorubicin,capecitabine/epirubicin/oxaliplatin,carboplatin/doxorubicin,chlorambucil/epirubicin,chlorambucil/mitoxantrone/prednisone,chlorambucil/mitoxantrone/prednisone/…	7153	21973	360243
TRUB1	TruB pseudouridine synthase family member 1		ENSMUSG00000025086			7.03	4.06e-07	Other	enzyme			142940	72133	361775
TSC22D1	TSC22 domain family member 1		ENSMUSG00000022010			7.03	4.06e-07	Nucleus	transcription regulator			8848	21807	498545
ADAL	adenosine deaminase like		ENSMUSG00000027259			6.98	1.52e-08	Cytoplasm	enzyme			161823	75894
Aph1c	aph1 homolog C, gamma secretase subunit		ENSMUSG00000053040			6.98	1.52e-08	Cytoplasm	peptidase				68318	300802|691658
DLL4	delta like canonical Notch ligand 4		ENSMUSG00000027314			6.98	1.52e-08	Extracellular Space	other		MEDI0639,OMP-21M18,OMP-305B83,REGN421	54567	54485	311332
LRIG1	leucine rich repeats and immunoglobulin like domains 1		ENSMUSG00000030029			6.98	1.52e-08	Extracellular Space	other			26018	16206	312574
MIDEAS	mitotic deacetylase associated SANT domain protein		ENSMUSG00000042507			6.98	1.52e-08	Nucleus	transcription regulator			91748	238317	314306
POLR1D	RNA polymerase I and III subunit D		ENSMUSG00000029642			6.98	1.52e-08	Nucleus	enzyme			51082	20018
Tac4	tachykinin 4		ENSMUSG00000020872			6.98	1.52e-08	Extracellular Space	other				93670	282829
Dnm3os	dynamin 3, opposite strand		ENSMUSG00000078190			6.94	5.84e-10	Plasma Membrane	other				474332
HDAC4	histone deacetylase 4		ENSMUSG00000026313			6.94	5.84e-10	Nucleus	transcription regulator		belinostat,OKI-179,pyroxamide,tributyrin	9759	208727	363287
AGO3	argonaute RISC catalytic component 3		ENSMUSG00000028842			6.75	1.52e-08	Cytoplasm	translation regulator			192669	214150	313593
AHCY	adenosylhomocysteinase		ENSMUSG00000027597			6.75	1.52e-08	Cytoplasm	enzyme	unspecified application	3-deazaaristeromycin,3-deazaneplanocin,6'-C-methylneplanocin A,9-(2',3'-dihydroxycyclopent-4'-enyl)adenine,cyanovirin-N,neplanocin A	191	269378	29443
BAZ1A	bromodomain adjacent to zinc finger domain 1A	ENSMUSG00000035021	ENSMUSG00000035021	4.13	1.22e-06	6.75	1.52e-08	Nucleus	other			11177	217578	314126
CANX	calnexin		ENSMUSG00000020368			6.75	5.84e-10	Cytoplasm	other	efficacy		821	12330	29144
DLAT	dihydrolipoamide S-acetyltransferase		ENSMUSG00000000168			6.75	4.06e-07	Cytoplasm	enzyme			1737	235339	81654
ERCC8	ERCC excision repair 8, CSA ubiquitin ligase complex subunit		ENSMUSG00000021694			6.75	1.52e-08	Nucleus	transcription regulator			1161	71991	310071
Foxn3	forkhead box N3		ENSMUSG00000033713			6.75	1.52e-08	Other	other				71375	314374
Gm12408	predicted gene 12408		ENSMUSG00000085980			6.75	4.06e-07	Other	other				100040557
KIF16B	kinesin family member 16B		ENSMUSG00000038844			6.75	4.06e-07	Cytoplasm	enzyme			55614	16558	311478
PAWR	pro-apoptotic WT1 regulator		ENSMUSG00000035873			6.75	1.52e-08	Nucleus	transcription regulator	prognosis		5074	114774	64513
PDHX	pyruvate dehydrogenase complex component X		ENSMUSG00000010914			6.75	4.06e-07	Cytoplasm	enzyme			8050	27402
RUFY1	RUN and FYVE domain containing 1		ENSMUSG00000020375			6.75	1.52e-08	Cytoplasm	other			80230	216724	360521
S1PR1	sphingosine-1-phosphate receptor 1		ENSMUSG00000045092			6.75	1.52e-08	Plasma Membrane	G-protein coupled receptor		fingolimod phosphate,ozanimod,siponimod	1901	13609	29733
SLC16A1	solute carrier family 16 member 1	ENSMUSG00000032902	ENSMUSG00000032902	17.58	9.65e-16	6.75	1.52e-08	Plasma Membrane	transporter	diagnosis	AZD-3965	6566	20501	25027
SLC9A2	solute carrier family 9 member A2		ENSMUSG00000026062			6.75	4.06e-07	Plasma Membrane	transporter			6549	226999	24783
STYXL2	serine/threonine/tyrosine interacting like 2		ENSMUSG00000026564			6.75	1.52e-08	Other	phosphatase			92235	240892	498267
TIPRL	TOR signaling pathway regulator		ENSMUSG00000040843			6.75	5.84e-10	Cytoplasm	other			261726	226591	360869
TMEM252	transmembrane protein 252		ENSMUSG00000048572			6.75	1.52e-08	Other	other			169693	226040	361744
TRIB2	tribbles pseudokinase 2		ENSMUSG00000020601			6.75	1.52e-08	Plasma Membrane	kinase			28951	217410
TSPAN4	tetraspanin 4		ENSMUSG00000025511			6.75	4.06e-07	Plasma Membrane	other			7106	64540	293627|100911766
TVP23B	trans-golgi network vesicle protein 23 homolog B		ENSMUSG00000014177			6.75	1.52e-08	Other	other			51030	67510	687358
ZMYM2	zinc finger MYM-type containing 2		ENSMUSG00000021945			6.75	1.52e-08	Nucleus	transcription regulator			7750	76007	305913
ZMYND11	zinc finger MYND-type containing 11		ENSMUSG00000021156			6.75	1.52e-08	Nucleus	transcription regulator			10771	66505	291259
ZNF395	zinc finger protein 395		ENSMUSG00000034522			6.75	5.84e-10	Cytoplasm	transcription regulator			55893	380912	305972
4930556N09Rik	RIKEN cDNA 4930556N09 gene		ENSMUSG00000111924			6.56	3.98e-09	Other	other				75301
AFTPH	aftiphilin		ENSMUSG00000049659			6.56	3.98e-09	Cytoplasm	other			54812	216549	305544
EIF1B	eukaryotic translation initiation factor 1B		ENSMUSG00000006941			6.56	3.98e-09	Cytoplasm	translation regulator			10289	68969	301068
NGF	nerve growth factor		ENSMUSG00000027859			6.56	3.98e-09	Extracellular Space	growth factor		tanezumab	4803	18049	310738
RAPGEF1	Rap guanine nucleotide exchange factor 1		ENSMUSG00000039844			6.56	3.98e-09	Cytoplasm	other			2889	107746	63881
TRIB3	tribbles pseudokinase 3		ENSMUSG00000032715			6.56	3.98e-09	Nucleus	kinase			57761	228775	246273
AKAP6	A-kinase anchoring protein 6		ENSMUSG00000061603			6.53	1.04e-07	Nucleus	other			9472	238161	64553
DSCAM	DS cell adhesion molecule		ENSMUSG00000050272			6.53	1.04e-07	Plasma Membrane	other			1826	13508	171119
EXOSC8	exosome component 8		ENSMUSG00000027752			6.53	1.04e-07	Nucleus	enzyme			11340	69639	295050
KDM7A	lysine demethylase 7A	ENSMUSG00000042599	ENSMUSG00000042599	17.07	9.65e-16	6.53	1.04e-07	Nucleus	enzyme			80853	338523	684297
KMT2E	lysine methyltransferase 2E (inactive)		ENSMUSG00000029004			6.53	1.04e-07	Nucleus	enzyme			55904	69188	311968
NEK7	NIMA related kinase 7		ENSMUSG00000026393			6.53	1.04e-07	Nucleus	kinase			140609	59125	360850
OR4D11	olfactory receptor family 4 subfamily D member 11		ENSMUSG00000067529			6.53	1.04e-07	Plasma Membrane	G-protein coupled receptor			219986	258675	293759
RAD23B	RAD23 homolog B, nucleotide excision repair protein	ENSMUSG00000028426	ENSMUSG00000028426	5.86	2.04e-08	6.53	1.04e-07	Nucleus	other			5887	19359	298012
RCAN2	regulator of calcineurin 2		ENSMUSG00000039601			6.53	1.04e-07	Other	other			10231	53901	140666
SPARC	secreted protein acidic and cysteine rich		ENSMUSG00000018593			6.53	1.04e-07	Extracellular Space	other	disease progression,efficacy		6678	20692	24791
TCF4	transcription factor 4		ENSMUSG00000053477			6.53	1.04e-07	Nucleus	transcription regulator			6925	21413	84382
TGFBR1	transforming growth factor beta receptor 1		ENSMUSG00000007613			6.53	1.04e-07	Plasma Membrane	kinase	disease progression,prognosis	galunisertib,SH3051,vactosertib,YL-13027	7046	21812	29591
ZCCHC4	zinc finger CCHC-type containing 4		ENSMUSG00000029179			6.53	1.04e-07	Nucleus	enzyme			29063	78796	360946
ZFAND5	zinc finger AN1-type containing 5		ENSMUSG00000024750			6.53	1.04e-07	Nucleus	other			7763	22682	293960
ZNHIT6	zinc finger HIT-type containing 6		ENSMUSG00000074182			6.53	1.04e-07	Cytoplasm	other			54680	229937	292160
BBX	BBX high mobility group box domain containing		ENSMUSG00000022641			6.47	2.77e-06	Nucleus	transcription regulator			56987	70508	303970
FABP4	fatty acid binding protein 4		ENSMUSG00000062515			6.47	2.77e-06	Cytoplasm	transporter	disease progression		2167	11770	79451
GNAZ	G protein subunit alpha z	ENSMUSG00000040009	ENSMUSG00000040009	43.19	5.18e-27	6.47	2.77e-06	Plasma Membrane	enzyme			2781	14687	25740
MYF6	myogenic factor 6		ENSMUSG00000035923			6.47	2.77e-06	Nucleus	transcription regulator			4618	17878	25714
4930558C23Rik	RIKEN cDNA 4930558C23 gene		ENSMUSG00000105734			6.38	3.98e-09	Other	other				67654
CABP2	calcium binding protein 2		ENSMUSG00000024857			6.38	3.98e-09	Other	other			51475	29866	499298
CEP135	centrosomal protein 135		ENSMUSG00000036403			6.38	3.98e-09	Cytoplasm	other			9662	381644	305288
CYP1B1	cytochrome P450 family 1 subfamily B member 1		ENSMUSG00000024087			6.38	3.98e-09	Cytoplasm	enzyme	diagnosis,efficacy,prognosis,unspecified application		1545	13078	25426
D930032P07Rik	RIKEN cDNA D930032P07 gene	ENSMUSG00000097735	ENSMUSG00000097735	7.23	2e-10	6.38	3.98e-09	Other	other				320176
FDPS	farnesyl diphosphate synthase		ENSMUSG00000059743			6.38	3.98e-09	Cytoplasm	enzyme		alendronate/cholecalciferol,alendronic acid,docetaxel/zoledronic acid,ibandronic acid,minodronate,pamidronic acid,risedronic acid,zoledronic acid	2224	110196	83791
RFX2	regulatory factor X2		ENSMUSG00000024206			6.38	3.98e-09	Nucleus	transcription regulator			5990	19725	301121
2310005A03Rik	RIKEN cDNA 2310005A03 gene		ENSMUSG00000087254			6.3	1.04e-07	Other	other				100504268
AOPEP	aminopeptidase O (putative)		ENSMUSG00000021458			6.3	1.04e-07	Cytoplasm	peptidase			84909	72061	290963
CDH24	cadherin 24		ENSMUSG00000059674			6.3	1.04e-07	Plasma Membrane	other			64403	239096	498515
Csl	citrate synthase like		ENSMUSG00000046934			6.3	1.04e-07	Cytoplasm	enzyme				71832
FBXO7	F-box protein 7		ENSMUSG00000001786			6.3	1.04e-07	Cytoplasm	enzyme			25793	69754	366854
HHIPL2	HHIP like 2		ENSMUSG00000053461			6.3	1.04e-07	Other	other			79802	78772	317051
KITLG	KIT ligand	ENSMUSG00000019966	ENSMUSG00000019966	7.03	1.46e-09	6.3	1.04e-07	Extracellular Space	growth factor	unspecified application		4254	17311	60427
LCLAT1	lysocardiolipin acyltransferase 1		ENSMUSG00000054469			6.3	1.04e-07	Cytoplasm	enzyme			253558	225010	362702
Mir7679	microRNA 7679		ENSMUSG00000098840			6.3	1.04e-07	Other	microRNA				102466846
MXI1	MAX interactor 1, dimerization protein		ENSMUSG00000025025			6.3	1.04e-07	Nucleus	transcription regulator			4601	17859	25701
PDLIM5	PDZ and LIM domain 5	ENSMUSG00000028273	ENSMUSG00000028273	6.43	1.01e-08	6.3	1.04e-07	Cytoplasm	other	unspecified application		10611	56376	64353
PIWIL2	piwi like RNA-mediated gene silencing 2		ENSMUSG00000033644			6.3	1.04e-07	Cytoplasm	enzyme			55124	57746	306011
SNX27	sorting nexin 27		ENSMUSG00000028136			6.3	1.04e-07	Cytoplasm	other			81609	76742	260323
TIAM2	TIAM Rac1 associated GEF 2		ENSMUSG00000023800			6.3	1.04e-07	Cytoplasm	enzyme			26230	24001	100362710
VPS37B	VPS37B subunit of ESCRT-I		ENSMUSG00000066278			6.3	1.04e-07	Cytoplasm	other			79720	330192	288659
PRRX1	paired related homeobox 1		ENSMUSG00000026586			6.27	1e-09	Nucleus	transcription regulator			5396	18933	266813
Ptma (includes others)	prothymosin alpha		ENSMUSG00000026238			6.27	1e-09	Nucleus	other				19231|115488155|115489676
SMAD3	SMAD family member 3		ENSMUSG00000032402			6.27	1e-09	Nucleus	transcription regulator			4088	17127	25631
ADAM33	ADAM metallopeptidase domain 33		ENSMUSG00000027318			6.19	2.56e-08	Plasma Membrane	peptidase			80332	110751	311425
ALDH18A1	aldehyde dehydrogenase 18 family member A1		ENSMUSG00000025007			6.19	2.56e-08	Cytoplasm	kinase			5832	56454	361755
ARHGEF19	Rho guanine nucleotide exchange factor 19		ENSMUSG00000028919			6.19	2.56e-08	Cytoplasm	other			128272	213649	362648
C1orf198	chromosome 1 open reading frame 198		ENSMUSG00000031983			6.19	2.56e-08	Cytoplasm	other			84886	69551	498967
CCDC80	coiled-coil domain containing 80		ENSMUSG00000022665			6.19	2.56e-08	Nucleus	other			151887	67896	64387
CDC42SE2	CDC42 small effector 2		ENSMUSG00000052298			6.19	2.56e-08	Plasma Membrane	other			56990	72729	691031|100362023
DENND2C	DENN domain containing 2C		ENSMUSG00000007379			6.19	3.94e-11	Nucleus	other			163259	329727	295333
ESYT2	extended synaptotagmin 2		ENSMUSG00000021171			6.19	2.56e-08	Plasma Membrane	other			57488	52635	299488
Gm16998	predicted gene, 16998		ENSMUSG00000097069			6.19	2.77e-06	Other	other				100502920
Mup1 (includes others)	major urinary protein 1		ENSMUSG00000058523			6.19	2.77e-06	Extracellular Space	other				17840|17841|17842|17843|17844|381530|381531|620807|100038948|100039008|100039028|100039054|100039089|100039116|100039150|100039177|100039206|100041658|100041687|100048884|100189605|100861909
PPP3CA	protein phosphatase 3 catalytic subunit alpha	ENSMUSG00000028161	ENSMUSG00000028161	38.17	8.77e-24	6.19	2.56e-08	Cytoplasm	phosphatase		cyclosporin A,cyclosporin A/methotrexate,methylprednisolone/tacrolimus,pimecrolimus,prednisone/tacrolimus,tacrolimus,voclosporin	5530	19055	24674
WNT11	Wnt family member 11		ENSMUSG00000015957			6.19	2.77e-06	Extracellular Space	other			7481	22411	140584
ZHX2	zinc fingers and homeoboxes 2		ENSMUSG00000071757			6.19	2.56e-08	Nucleus	transcription regulator			22882	387609	314988
4930521O17Rik	RIKEN cDNA 4930521O17 gene		ENSMUSG00000112899			6.11	1e-09	Other	other				75067
FAM83A	family with sequence similarity 83 member A		ENSMUSG00000051225			6.11	1e-09	Other	other			84985	239463	500873
mir-101	microRNA 101-1		ENSMUSG00000065556			6.11	1e-09	Cytoplasm	microRNA			406893|406894	387143|724062	100313988|100314279
TPD52L1	TPD52 like 1		ENSMUSG00000000296			6.11	1e-09	Cytoplasm	other			7164	21987	689256
1700084D21Rik	RIKEN cDNA 1700084D21 gene		ENSMUSG00000114333			6.08	6.63e-07	Other	other				76720
4930544M13Rik	RIKEN cDNA 4930544M13 gene		ENSMUSG00000051758			6.08	6.63e-07	Other	other				75161
A930012L18Rik	RIKEN cDNA A930012L18 gene		ENSMUSG00000097610			6.08	6.63e-07	Other	other				626275
APH1B	aph-1 homolog B, gamma-secretase subunit		ENSMUSG00000032375			6.08	6.63e-07	Cytoplasm	peptidase			83464	208117
BAG2	BAG cochaperone 2		ENSMUSG00000042215			6.08	6.63e-07	Cytoplasm	other			9532	213539	690038
CCDC88A	coiled-coil domain containing 88A		ENSMUSG00000032740			6.08	6.63e-07	Cytoplasm	other			55704	108686	305605
CLN8	CLN8 transmembrane ER and ERGIC protein		ENSMUSG00000026317			6.08	6.63e-07	Cytoplasm	other			2055	26889	306619
EGLN3	egl-9 family hypoxia inducible factor 3		ENSMUSG00000035105			6.08	6.63e-07	Cytoplasm	enzyme		molidustat	112399	112407	54702
EXTL3	exostosin like glycosyltransferase 3		ENSMUSG00000021978			6.08	6.63e-07	Cytoplasm	enzyme	prognosis		2137	54616	56819
Gm20556	predicted gene, 20556		ENSMUSG00000116396			6.08	6.63e-07	Other	other				328576
MICOS10	mitochondrial contact site and cristae organizing system subunit 10		ENSMUSG00000050608			6.08	6.63e-07	Cytoplasm	other			440574	433771	362641|100361944
MMACHC	metabolism of cobalamin associated C		ENSMUSG00000028690			6.08	6.63e-07	Cytoplasm	enzyme			25974	67096	313520
PKP4	plakophilin 4		ENSMUSG00000026991			6.08	6.63e-07	Plasma Membrane	other			8502	227937	295625
PSD2	pleckstrin and Sec7 domain containing 2		ENSMUSG00000024347			6.08	6.63e-07	Plasma Membrane	other			84249	74002	307500
S100A9	S100 calcium binding protein A9		ENSMUSG00000056071			6.08	6.63e-07	Cytoplasm	other	diagnosis,unspecified application		6280	20202	94195
SHISA5	shisa family member 5		ENSMUSG00000025647			6.08	6.63e-07	Nucleus	other			51246	66940	301013
SLC44A1	solute carrier family 44 member 1		ENSMUSG00000028412			6.08	6.63e-07	Plasma Membrane	transporter			23446	100434	85254
ST3GAL3	ST3 beta-galactoside alpha-2,3-sialyltransferase 3		ENSMUSG00000028538			6.08	6.63e-07	Cytoplasm	enzyme			6487	20441	64445
VPS39	VPS39 subunit of HOPS complex		ENSMUSG00000027291			6.08	6.63e-07	Cytoplasm	transporter			23339	269338	362199
ABCC4	ATP binding cassette subfamily C member 4		ENSMUSG00000032849			6	2.56e-08	Plasma Membrane	transporter	prognosis		10257	239273	170924
AP1G2	adaptor related protein complex 1 subunit gamma 2		ENSMUSG00000040701			6	2.56e-08	Cytoplasm	transporter			8906	11766	100362547
BCL9	BCL9 transcription coactivator		ENSMUSG00000038256			6	2.56e-08	Nucleus	other			607	77578	310704
DUSP12	dual specificity phosphatase 12		ENSMUSG00000026659			6	2.56e-08	Nucleus	phosphatase			11266	80915	64014
GALNT15	polypeptide N-acetylgalactosaminyltransferase 15		ENSMUSG00000021903			6	2.56e-08	Cytoplasm	enzyme			117248	78754	100360475
GPAM	glycerol-3-phosphate acyltransferase, mitochondrial		ENSMUSG00000024978			6	2.56e-08	Cytoplasm	enzyme			57678	14732	29653
IL6ST	interleukin 6 cytokine family signal transducer		ENSMUSG00000021756			6	2.56e-08	Plasma Membrane	transmembrane receptor	unspecified application		3572	16195	25205
LARGE1	LARGE xylosyl- and glucuronyltransferase 1		ENSMUSG00000004383			6	2.56e-08	Cytoplasm	enzyme			9215	16795
LTBP1	latent transforming growth factor beta binding protein 1		ENSMUSG00000001870			6	2.56e-08	Extracellular Space	other			4052	268977	59107
MPRIP	myosin phosphatase Rho interacting protein		ENSMUSG00000005417			6	2.56e-08	Cytoplasm	other			23164	26936	116504
PRKCA	protein kinase C alpha		ENSMUSG00000050965			6	2.56e-08	Cytoplasm	kinase		aprinocarsen,ingenol mebutate,L-threo-safingol,midostaurin	5578	18750	24680
RAB11A	RAB11A, member RAS oncogene family		ENSMUSG00000004771			6	2.56e-08	Cytoplasm	enzyme	unspecified application		8766	53869	81830
RARRES1	retinoic acid receptor responder 1		ENSMUSG00000049404			6	2.56e-08	Plasma Membrane	other	diagnosis		5918	109222	310486
TAFA5	TAFA chemokine like family member 5		ENSMUSG00000054863			6	2.56e-08	Extracellular Space	other			25817	106014	500915
TPRA1	transmembrane protein adipocyte associated 1		ENSMUSG00000002871			6	2.56e-08	Plasma Membrane	G-protein coupled receptor			131601	24100	85494
EMILIN2	elastin microfibril interfacer 2		ENSMUSG00000024053			5.95	6.17e-09	Extracellular Space	other			84034	246707	316736
1700084J12Rik	ribosomal protein L7-like 1 pseudogene		ENSMUSG00000058101			5.85	6.63e-07	Other	other				73486
ABHD15	abhydrolase domain containing 15		ENSMUSG00000000686			5.85	6.63e-07	Extracellular Space	other			116236	67477	303343
BIRC6	baculoviral IAP repeat containing 6		ENSMUSG00000024073			5.85	6.63e-07	Cytoplasm	enzyme			57448	12211	313876
C9orf85	chromosome 9 open reading frame 85		ENSMUSG00000035171			5.85	6.63e-07	Other	other			138241	66206	361740|100362345
CUBN	cubilin		ENSMUSG00000026726			5.85	6.63e-07	Plasma Membrane	transmembrane receptor			8029	65969	80848
FAM76A	family with sequence similarity 76 member A		ENSMUSG00000028878			5.85	6.63e-07	Nucleus	other			199870	230789	362618
Gm15350	predicted gene 15350		ENSMUSG00000084780			5.85	6.63e-07	Other	other				100504249
HECA	hdc homolog, cell cycle regulator		ENSMUSG00000039879			5.85	6.63e-07	Nucleus	other			51696	380629	308624
IFFO2	intermediate filament family orphan 2		ENSMUSG00000041025			5.85	6.63e-07	Other	other			126917	212632	641315
KCNK12	potassium two pore domain channel subfamily K member 12		ENSMUSG00000050138			5.85	6.63e-07	Plasma Membrane	ion channel			56660	210741	64119
LDLRAD4	low density lipoprotein receptor class A domain containing 4		ENSMUSG00000024544			5.85	6.63e-07	Cytoplasm	other			753	52662	679578
LRIG3	leucine rich repeats and immunoglobulin like domains 3		ENSMUSG00000020105			5.85	6.63e-07	Extracellular Space	other			121227	320398	299830
MARCHF4	membrane associated ring-CH-type finger 4		ENSMUSG00000039372			5.85	6.63e-07	Cytoplasm	enzyme			57574	381270	367295
mir-30	microRNA 30a		ENSMUSG00000065437			5.85	6.63e-07	Cytoplasm	microRNA	unspecified application		407029|407030|407031|407032|407033|407034	387225|387226|387227|387228|723836|723964	100314009|100314010|100314011|100314012|100314153|100314231
MPPE1	metallophosphoesterase 1		ENSMUSG00000062526			5.85	6.63e-07	Cytoplasm	enzyme			65258	225651	361344
MTSS2	MTSS I-BAR domain containing 2		ENSMUSG00000033763			5.85	6.63e-07	Plasma Membrane	other			92154	244654	307845
PTGFR	prostaglandin F receptor		ENSMUSG00000028036			5.85	6.63e-07	Plasma Membrane	G-protein coupled receptor		(+)-fluprostenol,bimatoprost,bimatoprost/timolol,dinoprost,isopropyl unoprostone,latanoprost,latanoprost/timolol,tafluprost,timolol/travoprost,travoprost	5737	19220	25652
RPL19	ribosomal protein L19		ENSMUSG00000017404			5.85	2.41e-12	Cytoplasm	other			6143	19921	81767
TTK	TTK protein kinase		ENSMUSG00000038379			5.85	6.63e-07	Nucleus	kinase		BAY 1217389,BOS172722	7272	22137	315852
YPEL5	yippee like 5		ENSMUSG00000039770			5.85	6.63e-07	Nucleus	other			51646	383295	298792
ZBTB34	zinc finger and BTB domain containing 34		ENSMUSG00000068966			5.85	6.63e-07	Nucleus	transcription regulator			403341	241311	689174
4930405A10Rik	RIKEN cDNA 4930405A10 gene		ENSMUSG00000114412			5.81	1.55e-07	Other	other				74896
ADCY7	adenylate cyclase 7		ENSMUSG00000031659			5.81	1.55e-07	Plasma Membrane	enzyme			113	11513	84420
DDX50	DExD-box helicase 50		ENSMUSG00000020076			5.81	1.55e-07	Nucleus	enzyme			79009	94213	361848
FLRT2	fibronectin leucine rich transmembrane protein 2		ENSMUSG00000047414			5.81	1.55e-07	Plasma Membrane	other	unspecified application		23768	399558	299236
GNG8	G protein subunit gamma 8		ENSMUSG00000063594			5.81	1.55e-07	Plasma Membrane	enzyme			94235	14709	245986
GRK2	G protein-coupled receptor kinase 2		ENSMUSG00000024858			5.81	1.55e-07	Cytoplasm	kinase			156	110355	25238
INTS7	integrator complex subunit 7		ENSMUSG00000037461			5.81	1.55e-07	Nucleus	other			25896	77065	289382
LEMD3	LEM domain containing 3		ENSMUSG00000048661			5.81	1.55e-07	Nucleus	other			23592	380664	680066
NAA30	N-alpha-acetyltransferase 30, NatC catalytic subunit		ENSMUSG00000036282			5.81	1.55e-07	Cytoplasm	enzyme			122830	70646	498489
SVIL	supervillin		ENSMUSG00000024236			5.81	1.55e-07	Plasma Membrane	other			6840	225115	361256
TACC1	transforming acidic coiled-coil containing protein 1		ENSMUSG00000065954			5.81	1.55e-07	Nucleus	other			6867	320165	306562
TANC2	tetratricopeptide repeat, ankyrin repeat and coiled-coil containing 2		ENSMUSG00000053580			5.81	1.55e-07	Nucleus	transcription regulator			26115	77097	303599
VTI1A	vesicle transport through interaction with t-SNAREs 1A		ENSMUSG00000024983			5.81	1.55e-07	Plasma Membrane	transporter			143187	53611	65277
1700001K23Rik	RIKEN cDNA 1700001K23 gene		ENSMUSG00000118314			5.79	6.17e-09	Other	other				69319
JAG1	jagged canonical Notch ligand 1		ENSMUSG00000027276			5.79	6.17e-09	Extracellular Space	growth factor	efficacy		182	16449	29146
TCF7L2	transcription factor 7 like 2		ENSMUSG00000024985			5.79	6.17e-09	Nucleus	transcription regulator	efficacy		6934	21416	679869
ZNF746	zinc finger protein 746		ENSMUSG00000057691			5.77	1.46e-09	Cytoplasm	transcription regulator			155061	69228	312303
2310020H05Rik	RIKEN cDNA 2310020H05 gene		ENSMUSG00000100410			5.63	1.55e-07	Other	other				69603
ALOX5AP	arachidonate 5-lipoxygenase activating protein		ENSMUSG00000060063			5.63	3.94e-06	Plasma Membrane	other			241	11690	29624
APOB	apolipoprotein B		ENSMUSG00000020609			5.63	1.55e-07	Extracellular Space	transporter	diagnosis,efficacy	mipomersen	338	238055	54225
BRPF3	bromodomain and PHD finger containing 3		ENSMUSG00000063952			5.63	1.55e-07	Cytoplasm	other			27154	268936	309647
CALCRL	calcitonin receptor like receptor		ENSMUSG00000059588			5.63	3.94e-06	Plasma Membrane	G-protein coupled receptor		erenumab,rimegepant,ubrogepant	10203	54598	25029
CITED2	Cbp/p300 interacting transactivator with Glu/Asp rich carboxy-terminal domain 2		ENSMUSG00000039910			5.63	1.55e-07	Nucleus	transcription regulator			10370	17684	114490
DDX51	DEAD-box helicase 51		ENSMUSG00000029504			5.63	1.55e-07	Other	enzyme	diagnosis		317781	69663	304570
EHD4	EH domain containing 4		ENSMUSG00000027293			5.63	3.61e-08	Plasma Membrane	enzyme			30844	98878	192204
GATM	glycine amidinotransferase		ENSMUSG00000027199			5.63	3.94e-06	Cytoplasm	enzyme			2628	67092	81660
GHDC	GH3 domain containing		ENSMUSG00000017747			5.63	3.94e-06	Cytoplasm	other			84514	80860	303542
Gm15413	predicted gene 15413		ENSMUSG00000053049			5.63	3.94e-06	Other	other				791381
GSAP	gamma-secretase activating protein		ENSMUSG00000039934			5.63	1.55e-07	Cytoplasm	peptidase			54103	212167	311984
HAL	histidine ammonia-lyase		ENSMUSG00000020017			5.63	1.55e-07	Cytoplasm	enzyme			3034	15109	29301
IL6	interleukin 6		ENSMUSG00000025746			5.63	3.94e-06	Extracellular Space	cytokine	diagnosis,disease progression,efficacy,prognosis,response to therapy,safety,unspecified application	anti-IL-6 monoclonal antibody,clazakizumab,interleukin-6 receptor inhibitor,siltuximab,tocilizumab,ziltivekimab	3569	16193	24498
INPP5D	inositol polyphosphate-5-phosphatase D		ENSMUSG00000026288			5.63	3.94e-06	Cytoplasm	phosphatase		rosiptor	3635	16331	54259
INSL3	insulin like 3		ENSMUSG00000079019			5.63	3.94e-06	Extracellular Space	growth factor	efficacy		3640	16336	114215
ITPK1	inositol-tetrakisphosphate 1-kinase		ENSMUSG00000057963			5.63	1.55e-07	Cytoplasm	kinase			3705	217837	500709
KLC1	kinesin light chain 1		ENSMUSG00000021288			5.63	1.55e-07	Cytoplasm	other			3831	16593	171041
KLF3	Kruppel like factor 3		ENSMUSG00000029178			5.63	1.55e-07	Nucleus	transcription regulator			51274	16599	114845
LIF	LIF interleukin 6 family cytokine		ENSMUSG00000034394			5.63	1.55e-07	Extracellular Space	cytokine	unspecified application		3976	16878	60584
MAPK7	mitogen-activated protein kinase 7		ENSMUSG00000001034			5.63	1.55e-07	Cytoplasm	kinase			5598	23939	114509|100912585
MARCHF8	membrane associated ring-CH-type finger 8		ENSMUSG00000025702			5.63	3.94e-06	Cytoplasm	enzyme			220972	71779	312656
mir-29	microRNA 29a		ENSMUSG00000065610			5.63	1.55e-07	Cytoplasm	microRNA	unspecified application		407021|407024|407025|407026	387222|387223|387224|723963	100314007|100314008|100314187|100314230|104796141|104797378
MKRN2	makorin ring finger protein 2		ENSMUSG00000000439			5.63	1.55e-07	Other	other			23609	67027	297525
NEPRO	nucleolus and neural progenitor protein		ENSMUSG00000036208			5.63	3.94e-06	Nucleus	other			25871	212547	303948
NINJ2	ninjurin 2		ENSMUSG00000041377			5.63	3.94e-06	Plasma Membrane	other			4815	29862	59115
NR2C2	nuclear receptor subfamily 2 group C member 2		ENSMUSG00000005893			5.63	3.94e-06	Nucleus	ligand-dependent nuclear receptor			7182	22026	50659
PACS1	phosphofurin acidic cluster sorting protein 1		ENSMUSG00000024855			5.63	3.61e-08	Cytoplasm	other			55690	107975	171444
PER2	period circadian regulator 2		ENSMUSG00000055866			5.63	1.55e-07	Nucleus	transcription regulator			8864	18627	63840
PGRMC2	progesterone receptor membrane component 2		ENSMUSG00000049940			5.63	1.55e-07	Nucleus	transporter			10424	70804	361940
PURA	purine rich element binding protein A		ENSMUSG00000043991			5.63	1.55e-07	Nucleus	transcription regulator			5813	19290	307498
PUS1	pseudouridine synthase 1		ENSMUSG00000029507			5.63	3.61e-08	Nucleus	enzyme			80324	56361	304567
SIX4	SIX homeobox 4		ENSMUSG00000034460			5.63	3.94e-06	Nucleus	transcription regulator			51804	20474	299138
SLC26A9	solute carrier family 26 member 9		ENSMUSG00000042268			5.63	1.55e-07	Plasma Membrane	transporter			115019	320718	304784
SMAD6	SMAD family member 6		ENSMUSG00000036867			5.63	1.55e-07	Nucleus	transcription regulator	unspecified application		4091	17130	367100
SMIM18	small integral membrane protein 18		ENSMUSG00000094500			5.63	3.94e-06	Other	other			100507341	72632	100909793
TMEM65	transmembrane protein 65		ENSMUSG00000062373			5.63	3.61e-08	Cytoplasm	other			157378	74868	500874
mir-684	microRNA 684-2		ENSMUSG00000106252			5.5	3.45e-10	Cytoplasm	microRNA				735261|735274
DENND5B	DENN domain containing 5B		ENSMUSG00000030313			5.49	8.32e-09	Cytoplasm	other			160518	320560	100365679
BTBD3	BTB domain containing 3		ENSMUSG00000062098			5.47	3.61e-08	Other	other			22903	228662	311462
CCR7	C-C motif chemokine receptor 7		ENSMUSG00000037944			5.47	3.61e-08	Plasma Membrane	G-protein coupled receptor	diagnosis,efficacy		1236	12775	287673
CLDN10	claudin 10		ENSMUSG00000022132			5.47	3.61e-08	Plasma Membrane	other			9071	58187	290485
MAPKAPK2	MAPK activated protein kinase 2		ENSMUSG00000016528			5.47	3.61e-08	Nucleus	kinase		cdc25C phosphatase (211-221)	9261	17164	289014
mir-3473	microRNA 3473b		ENSMUSG00000098344			5.47	3.61e-08	Cytoplasm	microRNA				100499528|100628582|100628592|100628609|102466254
STK24	serine/threonine kinase 24	ENSMUSG00000063410	ENSMUSG00000063410	8.03	4.51e-10	5.47	3.61e-08	Cytoplasm	kinase		bosutinib,bosutinib/imatinib,bosutinib/ponatinib,bosutinib/rituximab	8428	223255	361092
ZFHX3	zinc finger homeobox 3		ENSMUSG00000038872			5.47	3.61e-08	Nucleus	transcription regulator			463	11906	307829
4933401H06Rik	RIKEN cDNA 4933401H06 gene		ENSMUSG00000106306			5.44	8.86e-07	Other	other				71038
ARL11	ADP ribosylation factor like GTPase 11		ENSMUSG00000043157			5.44	8.86e-07	Other	other			115761	219144	364396
CACNA1H	calcium voltage-gated channel subunit alpha1 H		ENSMUSG00000024112			5.44	8.86e-07	Plasma Membrane	ion channel		bepridil,cinnarizine,flunarizine,isradipine,mibefradil,zonisamide	8912	58226	114862
DPYSL2	dihydropyrimidinase like 2		ENSMUSG00000022048			5.44	8.86e-07	Cytoplasm	enzyme			1808	12934	25416
EYA3	EYA transcriptional coactivator and phosphatase 3		ENSMUSG00000028886			5.44	8.86e-07	Nucleus	phosphatase			2140	14050	313027
Gm11351	predicted gene 11351		ENSMUSG00000086531			5.44	8.86e-07	Other	other				100503530
Gm16701	predicted gene, 16701		ENSMUSG00000102548			5.44	8.86e-07	Other	other				100503962
Gm19589	predicted gene, 19589	ENSMUSG00000100798	ENSMUSG00000100798	5.86	2.04e-08	5.44	8.86e-07	Other	other				100503197
Gm6583/Gm6588	predicted gene 6588		ENSMUSG00000072722			5.44	8.86e-07	Other	other				625424|625464
LRCH1	leucine rich repeats and calponin homology domain containing 1		ENSMUSG00000068015			5.44	8.86e-07	Cytoplasm	other			23143	380916	502020
LRP11	LDL receptor related protein 11		ENSMUSG00000019796			5.44	8.86e-07	Other	other			84918	237253	292462
Ly6a (includes others)	lymphocyte antigen 6 complex, locus A		ENSMUSG00000022584			5.44	8.86e-07	Plasma Membrane	other				17067|17071|57248|110454|546643|546644|100041546	56778|246138|300024|362935|503162|100911104
MAGI3	membrane associated guanylate kinase, WW and PDZ domain containing 3		ENSMUSG00000052539			5.44	8.86e-07	Cytoplasm	kinase			260425	99470	245903
NMRAL1	NmrA like redox sensor 1		ENSMUSG00000063445			5.44	8.86e-07	Nucleus	other			57407	67824	287063
PALD1	phosphatase domain containing paladin 1		ENSMUSG00000020092			5.44	8.86e-07	Cytoplasm	phosphatase			27143	27355	294508
RNF220	ring finger protein 220		ENSMUSG00000028677			5.44	8.86e-07	Cytoplasm	enzyme			55182	66743	500532
RPS21	ribosomal protein S21		ENSMUSG00000039001			5.44	8.86e-07	Cytoplasm	other			6227	66481	81775
Rps19-ps3	ribosomal protein S19, pseudogene 3		ENSMUSG00000080059			5.44	8.86e-07	Other	other				277692
SPPL3	signal peptide peptidase like 3		ENSMUSG00000029550			5.44	8.86e-07	Cytoplasm	peptidase			121665	74585	360822
Tomm6os	translocase of outer mitochondrial membrane 6, opposite strand		ENSMUSG00000084880			5.44	8.86e-07	Other	other				100415787
YBEY	ybeY metalloendoribonuclease		ENSMUSG00000033126			5.44	8.86e-07	Cytoplasm	enzyme			54059	216119	361822
ZFAND3	zinc finger AN1-type containing 3		ENSMUSG00000044477			5.44	8.86e-07	Other	other			60685	21769	361816
APOA2	apolipoprotein A2		ENSMUSG00000005681			5.4	3.94e-06	Extracellular Space	transporter	efficacy		336	11807	25649
ATP2C1	ATPase secretory pathway Ca2+ transporting 1		ENSMUSG00000032570			5.4	3.94e-06	Cytoplasm	transporter		Ca2+,desflurane,enflurane,isoflurane,sevoflurane	27032	235574	170699
DIO2	iodothyronine deiodinase 2		ENSMUSG00000007682			5.4	3.94e-06	Cytoplasm	enzyme			1734	13371	65162
Gm26705	predicted gene, 26705		ENSMUSG00000097015			5.4	3.94e-06	Other	other				381967
NUP153	nucleoporin 153		ENSMUSG00000021374			5.4	3.94e-06	Nucleus	other			9972	218210	25281
OR8I2	olfactory receptor family 8 subfamily I member 2		ENSMUSG00000075166			5.4	3.94e-06	Plasma Membrane	G-protein coupled receptor			120586	258763	366103
PRUNE2	prune homolog 2 with BCH domain		ENSMUSG00000039126			5.4	3.94e-06	Cytoplasm	other			158471	353211	293823
RNF121	ring finger protein 121		ENSMUSG00000070426			5.4	3.94e-06	Other	other			55298	75212	308871
STK4	serine/threonine kinase 4		ENSMUSG00000018209			5.4	3.94e-06	Cytoplasm	kinase			6789	58231	311622
ZSWIM8	zinc finger SWIM-type containing 8		ENSMUSG00000021819			5.38	1.91e-09	Extracellular Space	other			23053	268721	361004
MARS2	methionyl-tRNA synthetase 2, mitochondrial		ENSMUSG00000046994			5.35	8.32e-09	Cytoplasm	enzyme			92935	212679	316403|100911305
C2orf50	chromosome 2 open reading frame 50		ENSMUSG00000071398			5.3	2e-07	Other	other			130813	73667	690276
COPS8	COP9 signalosome subunit 8		ENSMUSG00000034432			5.3	2e-07	Nucleus	other			10920	108679	363283
HEXIM2	HEXIM P-TEFb complex subunit 2		ENSMUSG00000043372			5.3	2e-07	Nucleus	transcription regulator			124790	71059	303580
SOX7	SRY-box transcription factor 7		ENSMUSG00000063060			5.3	2e-07	Nucleus	transcription regulator	unspecified application		83595	20680	290317
5031425E22Rik	RIKEN cDNA 5031425E22 gene		ENSMUSG00000073147			5.25	8.86e-07	Other	other				269630
ABCC5	ATP binding cassette subfamily C member 5		ENSMUSG00000022822			5.25	8.86e-07	Plasma Membrane	transporter	response to therapy		10057	27416	116721
ADGRL4	adhesion G protein-coupled receptor L4		ENSMUSG00000039167			5.25	8.86e-07	Plasma Membrane	G-protein coupled receptor			64123	170757	64124
CCDC3	coiled-coil domain containing 3		ENSMUSG00000026676			5.25	8.86e-07	Cytoplasm	other			83643	74186	498795
CYTH3	cytohesin 3		ENSMUSG00000018001			5.25	8.86e-07	Cytoplasm	other			9265	19159	116693
ENGASE	endo-beta-N-acetylglucosaminidase		ENSMUSG00000033857			5.25	8.86e-07	Cytoplasm	enzyme			64772	217364	303702
EXD2	exonuclease 3'-5' domain containing 2		ENSMUSG00000032705			5.25	8.86e-07	Cytoplasm	enzyme			55218	97827	362759
GCNT4	glucosaminyl (N-acetyl) transferase 4		ENSMUSG00000091387			5.25	8.86e-07	Cytoplasm	enzyme			51301	218476
ITM2B	integral membrane protein 2B		ENSMUSG00000022108			5.25	8.86e-07	Plasma Membrane	other			9445	16432	290364
KRT71	keratin 71		ENSMUSG00000051879			5.25	8.86e-07	Cytoplasm	other			112802	56735	683613
Ldc1	leucine decarboxylase 1		ENSMUSG00000023120			5.25	8.86e-07	Other	other				332942	297899
LIMD1	LIM domain containing 1		ENSMUSG00000025239			5.25	8.86e-07	Nucleus	transcription regulator			8994	29806	316101
LIN7C	lin-7 homolog C, crumbs cell polarity complex component		ENSMUSG00000027162			5.25	8.86e-07	Cytoplasm	other			55327	22343	60442
LPAR6	lysophosphatidic acid receptor 6		ENSMUSG00000033446			5.25	8.86e-07	Plasma Membrane	G-protein coupled receptor			10161	67168	691774
MAGI1	membrane associated guanylate kinase, WW and PDZ domain containing 1		ENSMUSG00000045095			5.25	8.86e-07	Plasma Membrane	other			9223	14924	500261
MGST2	microsomal glutathione S-transferase 2		ENSMUSG00000074604			5.25	8.86e-07	Cytoplasm	enzyme			4258	211666	295037
NOD1	nucleotide binding oligomerization domain containing 1		ENSMUSG00000038058			5.25	8.86e-07	Cytoplasm	other			10392	107607	500133
NR2C1	nuclear receptor subfamily 2 group C member 1		ENSMUSG00000005897			5.25	8.86e-07	Nucleus	transcription regulator			7181	22025	252924
P2RX7	purinergic receptor P2X 7		ENSMUSG00000029468			5.25	8.86e-07	Plasma Membrane	ion channel	diagnosis		5027	18439
Pakap	paralemmin A kinase anchor protein		ENSMUSG00000038729			5.25	8.86e-07	Plasma Membrane	other				677884	298024
POLL	DNA polymerase lambda		ENSMUSG00000025218			5.25	8.86e-07	Nucleus	enzyme			27343	56626	361767
RNF19B	ring finger protein 19B		ENSMUSG00000028793			5.25	8.86e-07	Cytoplasm	enzyme			127544	75234
SIRT1	sirtuin 1		ENSMUSG00000020063			5.25	8.86e-07	Nucleus	transcription regulator		SIRT1 inhibitor III	23411	93759	309757
Tchh	trichohyalin		ENSMUSG00000052415			5.25	8.86e-07	Other	other				99681	310588
TMEM260	transmembrane protein 260		ENSMUSG00000036339			5.25	8.86e-07	Other	other			54916	218989	361030
TRAM2	translocation associated membrane protein 2		ENSMUSG00000041779			5.25	8.86e-07	Other	other			9697	170829	100361830
TTC19	tetratricopeptide repeat domain 19		ENSMUSG00000042298			5.25	8.86e-07	Cytoplasm	other			54902	72795	691506
UXS1	UDP-glucuronate decarboxylase 1		ENSMUSG00000057363			5.25	8.86e-07	Cytoplasm	enzyme			80146	67883	246232
ZRANB3	zinc finger RANBP2-type containing 3		ENSMUSG00000036086			5.25	8.86e-07	Nucleus	enzyme			84083	226409	304761
RAF1	Raf-1 proto-oncogene, serine/threonine kinase		ENSMUSG00000000441			5.2	4.5e-08	Cytoplasm	kinase	efficacy	5-azacytidine/sorafenib,atezolizumab/cobimetinib/vemurafenib,belvarafenib,bevacizumab/sorafenib,binimetinib/cetuximab/encorafenib,binimetinib/dabrafenib,binimetinib/encorafenib,binimetinib/encorafenib/panitumumab,binimetinib/vemurafenib,bortezomib/sorafenib,c-raf antisense oligonucleotide liposome,cetuximab/dabrafenib/trametinib,cetuximab/encorafenib,cetuximab/irinotecan/vemurafenib,cetuximab/vem…	5894	110157	24703
SLC12A6	solute carrier family 12 member 6		ENSMUSG00000027130			5.2	4.5e-08	Plasma Membrane	transporter			9990	107723	691209
SMG7	SMG7 nonsense mediated mRNA decay factor		ENSMUSG00000042772			5.2	4.5e-08	Nucleus	other			9887	226517	360855
TNRC6B	trinucleotide repeat containing adaptor 6B		ENSMUSG00000047888			5.2	4.5e-08	Cytoplasm	other			23112	213988	192178
LRRN3	leucine rich repeat neuronal 3		ENSMUSG00000036295			5.18	2.16e-05	Extracellular Space	other			54674	16981	81514
ARHGAP12	Rho GTPase activating protein 12		ENSMUSG00000041225			5.14	2e-07	Cytoplasm	other			94134	75415	307016
C5orf15	chromosome 5 open reading frame 15		ENSMUSG00000036275			5.14	2e-07	Other	other			56951	213673	303122
CYP46A1	cytochrome P450 family 46 subfamily A member 1		ENSMUSG00000021259			5.14	2e-07	Cytoplasm	enzyme			10858	13116	362782
HOXC4	homeobox C4		ENSMUSG00000075394			5.14	2e-07	Nucleus	transcription regulator			3221	15423	24459
KIF13B	kinesin family member 13B		ENSMUSG00000060012			5.14	2e-07	Cytoplasm	other			23303	16554	305967
Larp1b	La ribonucleoprotein domain family, member 1B		ENSMUSG00000025762			5.14	2e-07	Nucleus	other				214048	310348
Mir6390	microRNA 6390		ENSMUSG00000098780			5.14	2e-07	Other	microRNA				102465207
NEFL	neurofilament light		ENSMUSG00000022055			5.14	2e-07	Cytoplasm	other			4747	18039	83613
NEK2	NIMA related kinase 2		ENSMUSG00000026622			5.14	2e-07	Cytoplasm	kinase			4751	18005
PTPRA	protein tyrosine phosphatase receptor type A		ENSMUSG00000027303			5.14	2e-07	Plasma Membrane	phosphatase			5786	19262	25167
RPL23	ribosomal protein L23		ENSMUSG00000071415			5.14	2e-07	Cytoplasm	other			9349	65019	29282
SGSH	N-sulfoglucosamine sulfohydrolase		ENSMUSG00000005043			5.14	2e-07	Cytoplasm	enzyme			6448	27029
IZUMO4	IZUMO family member 4		ENSMUSG00000055862			5.13	1.02e-08	Nucleus	other			113177	71564	362832
4930511E03Rik	RIKEN cDNA 4930511E03 gene		ENSMUSG00000108187			5.06	4.72e-06	Other	other				78773
AKAP7	A-kinase anchoring protein 7		ENSMUSG00000039166			5.06	4.72e-06	Plasma Membrane	other			9465	432442	361458
AKT3	AKT serine/threonine kinase 3		ENSMUSG00000019699			5.06	4.72e-06	Cytoplasm	kinase	efficacy	enzastaurin,GSK690693,triciribine,triciribine phosphate	10000	23797	29414
AOC3	amine oxidase copper containing 3		ENSMUSG00000019326			5.06	4.72e-06	Plasma Membrane	enzyme		ASP8232,hydralazine,hydralazine/hydrochlorothiazide,hydralazine/hydrochlorothiazide/reserpine,hydralazine/isosorbide dinitrate	8639	11754	29473
ATP10A	ATPase phospholipid transporting 10A (putative)		ENSMUSG00000025324			5.06	4.72e-06	Plasma Membrane	transporter			57194	11982	365266
CRHR1	corticotropin releasing hormone receptor 1		ENSMUSG00000018634			5.06	4.72e-06	Plasma Membrane	G-protein coupled receptor	unspecified application	CRA0165,CRA1001,SSR125543A	1394	12921	58959
EIF3D	eukaryotic translation initiation factor 3 subunit D		ENSMUSG00000016554			5.06	4.72e-06	Cytoplasm	other			8664	55944	362952
FAM180A	family with sequence similarity 180 member A		ENSMUSG00000047420			5.06	4.72e-06	Other	other			389558	208164	362336
GTF2A1L	general transcription factor IIA subunit 1 like		ENSMUSG00000024154			5.06	4.72e-06	Nucleus	transcription regulator			11036	71828	316711
INO80E	INO80 complex subunit E		ENSMUSG00000030689			5.06	4.72e-06	Nucleus	other			283899	233875	293494
LIFR	LIF receptor subunit alpha		ENSMUSG00000054263			5.06	4.72e-06	Plasma Membrane	transmembrane receptor	diagnosis		3977	16880	81680
MITF	melanocyte inducing transcription factor		ENSMUSG00000035158			5.06	4.72e-06	Nucleus	transcription regulator	unspecified application		4286	17342	25094
NCS1	neuronal calcium sensor 1		ENSMUSG00000062661			5.06	4.5e-08	Plasma Membrane	other			23413	14299	65153
PLAU	plasminogen activator, urokinase		ENSMUSG00000021822			5.06	4.72e-06	Extracellular Space	peptidase	disease progression,efficacy,prognosis		5328	18792	25619
PSEN2	presenilin 2		ENSMUSG00000010609			5.06	4.72e-06	Cytoplasm	peptidase	diagnosis	tarenflurbil	5664	19165	81751
PSMB7	proteasome 20S subunit beta 7		ENSMUSG00000026750			5.06	4.5e-08	Cytoplasm	peptidase			5695	19177	85492
RAB36	RAB36, member RAS oncogene family		ENSMUSG00000020175			5.06	4.72e-06	Cytoplasm	enzyme			9609	76877	690407
RAB11FIP3	RAB11 family interacting protein 3		ENSMUSG00000037098			5.06	4.72e-06	Cytoplasm	other			9727	215445	303002
RGS1	regulator of G protein signaling 1		ENSMUSG00000026358			5.06	4.72e-06	Plasma Membrane	enzyme			5996	50778	54289
SEC61G	SEC61 translocon subunit gamma		ENSMUSG00000078974			5.06	4.72e-06	Plasma Membrane	transporter			23480	20335|102637269|102640296|108167643|115488348	499136
SLC4A9	solute carrier family 4 member 9		ENSMUSG00000024485			5.06	4.72e-06	Plasma Membrane	transporter			83697	240215	266612
Tdpoz4/Tdpoz8	TD and POZ domain containing 4		ENSMUSG00000060256			5.06	4.72e-06	Other	other				229571|399675
THSD4	thrombospondin type 1 domain containing 4		ENSMUSG00000032289			5.06	4.72e-06	Cytoplasm	other			79875	207596
TMED10	transmembrane p24 trafficking protein 10		ENSMUSG00000021248			5.06	4.72e-06	Cytoplasm	transporter			10972	68581|100042773	84599
UNC13D	unc-13 homolog D		ENSMUSG00000057948			5.06	4.72e-06	Cytoplasm	other			201294	70450	192177
ZCCHC10	zinc finger CCHC-type containing 10		ENSMUSG00000018239			5.06	4.72e-06	Other	other			54819	67966	360524
BIN1	bridging integrator 1		ENSMUSG00000024381			5	1.02e-08	Nucleus	other			274	30948	117028
9130230L23Rik	RIKEN cDNA 9130230L23 gene		ENSMUSG00000054598			4.98	1.04e-06	Other	other				231253
B4GALT5	beta-1,4-galactosyltransferase 5		ENSMUSG00000017929			4.98	1.04e-06	Cytoplasm	enzyme	unspecified application		9334	56336
KIF21A	kinesin family member 21A		ENSMUSG00000022629			4.98	1.04e-06	Cytoplasm	other			55605	16564	300158
LYPD6B	LY6/PLAUR domain containing 6B		ENSMUSG00000026765			4.98	1.04e-06	Other	other			130576	71897	362133
MED30	mediator complex subunit 30	ENSMUSG00000038622	ENSMUSG00000038622	6.53	5.21e-10	4.98	1.04e-06	Nucleus	transcription regulator			90390	69790	299905
MIER2	MIER family member 2		ENSMUSG00000042570			4.98	1.04e-06	Nucleus	transcription regulator			54531	70427	362841
OAZ2	ornithine decarboxylase antizyme 2		ENSMUSG00000040652			4.98	1.04e-06	Cytoplasm	other			4947	18247	501454
PEBP1	phosphatidylethanolamine binding protein 1		ENSMUSG00000032959			4.98	1.04e-06	Cytoplasm	other	unspecified application		5037	23980	29542
RXRA	retinoid X receptor alpha		ENSMUSG00000015846			4.98	1.04e-06	Nucleus	ligand-dependent nuclear receptor		acitretin,alitretinoin,bexarotene,daunorubicin/tretinoin,doxorubicin/tretinoin,etretinate,idarubicin/tretinoin,theophylline/tretinoin/valproic acid,tretinoin	6256	20181	25271
SSPN	sarcospan		ENSMUSG00000030255			4.98	1.04e-06	Plasma Membrane	other			8082	16651	500364
ZEB2	zinc finger E-box binding homeobox 2		ENSMUSG00000026872			4.98	1.04e-06	Nucleus	transcription regulator			9839	24136	311071
MGAT3	beta-1,4-mannosyl-glycoprotein 4-beta-N-acetylglucosaminyltransferase		ENSMUSG00000042428			4.95	2.3e-09	Cytoplasm	enzyme			4248	17309	29582
FOXM1	forkhead box M1		ENSMUSG00000001517			4.92	2.31e-07	Nucleus	transcription regulator	prognosis		2305	14235	58921
Idi2	isopentenyl-diphosphate delta isomerase 2		ENSMUSG00000033520			4.92	2.31e-07	Cytoplasm	enzyme				320581	502143
L3MBTL2	L3MBTL histone methyl-lysine binding protein 2		ENSMUSG00000022394			4.92	2.31e-07	Nucleus	transcription regulator			83746	214669	300320
PFKM	phosphofructokinase, muscle		ENSMUSG00000033065			4.92	2.31e-07	Cytoplasm	kinase	unspecified application		5213	18642	65152
REPS1	RALBP1 associated Eps domain containing 1		ENSMUSG00000019854			4.92	2.31e-07	Plasma Membrane	other			85021	19707
USP16	ubiquitin specific peptidase 16		ENSMUSG00000025616			4.92	2.31e-07	Cytoplasm	peptidase			10600	74112	288306
ACTA1	actin alpha 1, skeletal muscle		ENSMUSG00000031972			4.88	4.72e-06	Cytoplasm	other			58	11459	29437
AZIN2	antizyme inhibitor 2		ENSMUSG00000028789			4.88	4.72e-06	Cytoplasm	enzyme			113451	242669	366473
CDCA7	cell division cycle associated 7		ENSMUSG00000055612			4.88	4.72e-06	Nucleus	other			83879	66953	311742
CDKN2AIPNL	CDKN2A interacting protein N-terminal like		ENSMUSG00000020392			4.88	5.14e-08	Other	other			91368	52626	287278
CHST12	carbohydrate sulfotransferase 12		ENSMUSG00000036599			4.88	4.72e-06	Cytoplasm	enzyme			55501	59031	304322
CSMD3	CUB and Sushi multiple domains 3		ENSMUSG00000022311			4.88	4.72e-06	Plasma Membrane	enzyme			114788	239420	314942
CUL3	cullin 3		ENSMUSG00000004364			4.88	4.72e-06	Nucleus	enzyme			8452	26554	301555
FAM241A	family with sequence similarity 241 member A		ENSMUSG00000050549			4.88	4.72e-06	Cytoplasm	other			132720	70617	691931
FRMD4A	FERM domain containing 4A		ENSMUSG00000026657			4.88	4.72e-06	Plasma Membrane	other			55691	209630	307128
GID4	GID complex subunit 4 homolog		ENSMUSG00000018415			4.88	4.72e-06	Nucleus	other			79018	66771	687192
GRHL1	grainyhead like transcription factor 1		ENSMUSG00000020656			4.88	4.72e-06	Nucleus	transcription regulator			29841	195733	313993
IL13RA1	interleukin 13 receptor subunit alpha 1		ENSMUSG00000017057			4.88	4.72e-06	Plasma Membrane	transmembrane receptor		cintredekin besudotox	3597	16164	252963|100360218
IL1RL1	interleukin 1 receptor like 1		ENSMUSG00000026069			4.88	4.72e-06	Plasma Membrane	transmembrane receptor			9173	17082	25556
KCNS1	potassium voltage-gated channel modifier subfamily S member 1		ENSMUSG00000040164			4.88	4.72e-06	Plasma Membrane	ion channel			3787	16538	117023
KSR1	kinase suppressor of ras 1		ENSMUSG00000018334			4.88	4.72e-06	Cytoplasm	kinase			8844	16706	108348076
MAPT	microtubule associated protein tau		ENSMUSG00000018411			4.88	4.72e-06	Plasma Membrane	other	diagnosis,efficacy,unspecified application		4137	17762	29477
Mir6928	microRNA 6928		ENSMUSG00000098415			4.88	4.72e-06	Other	microRNA				102466767
NDUFS6	NADH:ubiquinone oxidoreductase subunit S6		ENSMUSG00000021606			4.88	4.72e-06	Cytoplasm	enzyme			4726	407785|623286	679739|100912599
NOL10	nucleolar protein 10		ENSMUSG00000061458			4.88	4.72e-06	Nucleus	other			79954	217431	313981
PCDHGC5	protocadherin gamma subfamily C, 5		ENSMUSG00000102543			4.88	4.72e-06	Cytoplasm	other			56097	93708	641525
PIGL	phosphatidylinositol glycan anchor biosynthesis class L		ENSMUSG00000014245			4.88	4.72e-06	Cytoplasm	enzyme			9487	327942	192263
PLA2G4A	phospholipase A2 group IVA		ENSMUSG00000056220			4.88	4.72e-06	Cytoplasm	enzyme		cytosolic phospholipase A2 inhibitor,quinacrine	5321	18783	24653
PSPC1	paraspeckle component 1		ENSMUSG00000021938			4.88	4.72e-06	Nucleus	transcription regulator			55269	66645	305910
PSTPIP1	proline-serine-threonine phosphatase interacting protein 1		ENSMUSG00000032322			4.88	4.72e-06	Cytoplasm	other			9051	19200	300732
RADIL	Rap associating with DIL domain		ENSMUSG00000029576			4.88	4.72e-06	Cytoplasm	other			55698	231858	304299
Rpl22l1	ribosomal protein L22 like 1		ENSMUSG00000039221			4.88	4.72e-06	Other	other				68028	361923
STPG4	sperm-tail PG-rich repeat containing 4		ENSMUSG00000036557			4.88	4.72e-06	Nucleus	other			285051	75467	681766
TEC	tec protein tyrosine kinase		ENSMUSG00000029217			4.88	4.72e-06	Cytoplasm	kinase			7006	21682	84492
THY1	Thy-1 cell surface antigen		ENSMUSG00000032011			4.88	4.72e-06	Plasma Membrane	other	diagnosis,disease progression		7070	21838	24832
TJP2	tight junction protein 2		ENSMUSG00000024812			4.88	4.72e-06	Plasma Membrane	kinase			9414	21873	115769
TMEM200B	transmembrane protein 200B		ENSMUSG00000070720			4.88	4.72e-06	Other	other			399474	623230	688757
TNFSF18	TNF superfamily member 18		ENSMUSG00000066755			4.88	4.72e-06	Extracellular Space	cytokine			8995	240873	364031
TPRG1	tumor protein p63 regulated 1		ENSMUSG00000048399			4.88	4.72e-06	Cytoplasm	other			285386	71338	360731
TRAF3IP1	TRAF3 interacting protein 1		ENSMUSG00000034292			4.88	4.72e-06	Cytoplasm	other			26146	74019	363286
TRIO	trio Rho guanine nucleotide exchange factor		ENSMUSG00000022263			4.88	4.72e-06	Cytoplasm	kinase			7204	223435	310192
2010106C02Rik	RIKEN cDNA 2010106C02 gene		ENSMUSG00000100738			4.82	1.04e-06	Other	other				72104
ATP12A	ATPase H+/K+ transporting non-gastric alpha2 subunit		ENSMUSG00000022229			4.82	1.04e-06	Plasma Membrane	transporter			479	192113	171028
DTWD1	DTW domain containing 1		ENSMUSG00000023330			4.82	1.04e-06	Nucleus	enzyme			56986	69185	296119
FBF1	Fas binding factor 1		ENSMUSG00000020776			4.82	1.04e-06	Nucleus	other			85302	217335	287836
HSD17B12	hydroxysteroid 17-beta dehydrogenase 12		ENSMUSG00000027195			4.82	1.04e-06	Cytoplasm	enzyme			51144	56348	84013
IGSF23	immunoglobulin superfamily member 23		ENSMUSG00000040498			4.82	1.04e-06	Other	other			147710	70080	502306
IL6R	interleukin 6 receptor		ENSMUSG00000027947			4.82	1.04e-06	Plasma Membrane	transmembrane receptor	efficacy	methotrexate/sarilumab,methotrexate/tocilizumab,sarilumab,tocilizumab	3570	16194	24499
LGALS3	galectin 3		ENSMUSG00000050335			4.82	1.04e-06	Extracellular Space	other	diagnosis,unspecified application	GCS-100,GR-MD-02	3958	16854	83781
MROH9	maestro heat like repeat family member 9		ENSMUSG00000071890			4.82	1.04e-06	Other	other			80133	78258	501864
NAV3	neuron navigator 3		ENSMUSG00000020181			4.82	1.04e-06	Nucleus	other			89795	260315	314814
NOM1	nucleolar protein with MIF4G domain 1		ENSMUSG00000001569			4.82	1.04e-06	Nucleus	other			64434	433864	682058
NRAS	NRAS proto-oncogene, GTPase		ENSMUSG00000027852			4.82	1.04e-06	Plasma Membrane	enzyme	efficacy,response to therapy		4893	18176	24605
RPAP3	RNA polymerase II associated protein 3		ENSMUSG00000022466			4.82	1.04e-06	Cytoplasm	enzyme			79657	71919	300189
RPIA	ribose 5-phosphate isomerase A		ENSMUSG00000053604			4.82	1.04e-06	Cytoplasm	enzyme			22934	19895	362383
TLK2	tousled like kinase 2		ENSMUSG00000020694			4.82	1.04e-06	Cytoplasm	kinase			11011	24086	303592
TMEM94	transmembrane protein 94		ENSMUSG00000020747			4.82	1.04e-06	Extracellular Space	other			9772	71947
TTC27	tetratricopeptide repeat domain 27		ENSMUSG00000024078			4.82	1.04e-06	Other	other			55622	74196	298782
UBR4	ubiquitin protein ligase E3 component n-recognin 4		ENSMUSG00000066036			4.82	1.04e-06	Nucleus	enzyme			23352	69116	313658
ZNF106	zinc finger protein 106		ENSMUSG00000027288			4.82	1.04e-06	Cytoplasm	other			64397	20402	688018
ARID5B	AT-rich interaction domain 5B		ENSMUSG00000019947			4.78	2.31e-07	Nucleus	transcription regulator			84159	71371	309728
CAMK1D	calcium/calmodulin dependent protein kinase ID		ENSMUSG00000039145			4.78	2.31e-07	Cytoplasm	kinase			57118	227541	307124
FERMT3	FERM domain containing kindlin 3		ENSMUSG00000024965			4.78	2.31e-07	Cytoplasm	enzyme			83706	108101	309186
FNDC3A	fibronectin type III domain containing 3A		ENSMUSG00000033487			4.78	2.31e-07	Cytoplasm	other			22862	319448	306022
PSAPL1	prosaposin like 1		ENSMUSG00000043430			4.78	2.31e-07	Cytoplasm	other			768239	76943	289720
Tnk2os	tyrosine kinase, non-receptor 2, opposite strand		ENSMUSG00000075265			4.78	2.31e-07	Other	other				675921
ZFP36L2	ZFP36 ring finger protein like 2		ENSMUSG00000045817			4.78	2.31e-07	Nucleus	transcription regulator	unspecified application		678	12193	298765|100911319
ZNF616	zinc finger protein 616		ENSMUSG00000078502			4.78	2.31e-07	Nucleus	transcription regulator			90317	112422|433791|433801|433804|626316|666532|667666|100041379|100041433|100041677|100043034|100503584|102632968
LASP1	LIM and SH3 protein 1		ENSMUSG00000038366			4.75	5.14e-08	Cytoplasm	transporter			3927	16796	29278
TUBA1C	tubulin alpha 1c		ENSMUSG00000043091			4.75	5.14e-08	Cytoplasm	other		6-mercaptopurine/vincristine,bevacizumab/docetaxel,bevacizumab/docetaxel/prednisone/thalidomide/zoledronic acid,bevacizumab/paclitaxel,bevacizumab/paclitaxel/pemetrexed,bevacizumab/paclitaxel/topotecan,capecitabine/docetaxel,capecitabine/docetaxel/gemcitabine,capecitabine/docetaxel/oxaliplatin/trastuzumab,cevipabulin,colchicine,colchicine/probenecid,cyclophosphamide/daunorubicin/imatinib/predniso…	84790	22146	300218|100909441
DIP2B	disco interacting protein 2 homolog B		ENSMUSG00000023026			4.73	1.15e-08	Cytoplasm	other			57609	239667	300231
TMPRSS12	transmembrane serine protease 12		ENSMUSG00000045631			4.73	1.15e-08	Cytoplasm	peptidase			283471	75002	100362912
Anp32a	acidic (leucine-rich) nuclear phosphoprotein 32 family, member A		ENSMUSG00000032249			4.69	2.34e-05	Nucleus	other				11737	25379|100909983
ARFGAP2	ADP ribosylation factor GTPase activating protein 2		ENSMUSG00000027255			4.69	2.34e-05	Nucleus	other			84364	77038	362162
CDC6	cell division cycle 6		ENSMUSG00000017499			4.69	2.34e-05	Nucleus	other			990	23834	360621
Cox6c	cytochrome c oxidase subunit 6C		ENSMUSG00000014313			4.69	2.34e-05	Cytoplasm	enzyme				12864	54322
Gm5086	predicted gene 5086		ENSMUSG00000110235			4.69	2.34e-05	Other	other				328314
Gm29685	predicted gene, 29685		ENSMUSG00000112910			4.69	2.34e-05	Other	other				628877
MCM4	minichromosome maintenance complex component 4		ENSMUSG00000022673			4.69	2.34e-05	Nucleus	enzyme	disease progression		4173	17217	29728
Prl5a1	prolactin family 5, subfamily a, member 1		ENSMUSG00000017064			4.69	2.34e-05	Extracellular Space	other				28078	171556
RASA2	RAS p21 protein activator 2		ENSMUSG00000032413			4.69	2.34e-05	Cytoplasm	other			5922	114713	25597
SERGEF	secretion regulating guanine nucleotide exchange factor		ENSMUSG00000030839			4.69	2.34e-05	Nucleus	other			26297	27414	365243
ST7	suppression of tumorigenicity 7		ENSMUSG00000029534			4.69	2.34e-05	Other	other			7982	64213	296911
SUCLA2	succinate-CoA ligase ADP-forming subunit beta		ENSMUSG00000022110			4.69	2.34e-05	Cytoplasm	enzyme			8803	20916	361071
ZZZ3	zinc finger ZZ-type containing 3		ENSMUSG00000039068			4.69	2.34e-05	Nucleus	transcription regulator			26009	108946	310958
ARFIP1	ADP ribosylation factor interacting protein 1		ENSMUSG00000074513			4.66	5.1e-06	Cytoplasm	other			27236	99889	60382
C17orf58	chromosome 17 open reading frame 58		ENSMUSG00000078607			4.66	5.1e-06	Other	other			284018	69066	498014
Cald1	caldesmon 1		ENSMUSG00000029761			4.66	5.1e-06	Plasma Membrane	other				109624	25687
CELSR1	cadherin EGF LAG seven-pass G-type receptor 1		ENSMUSG00000016028			4.66	5.1e-06	Plasma Membrane	G-protein coupled receptor			9620	12614	300128
DDB1	damage specific DNA binding protein 1		ENSMUSG00000024740			4.66	5.1e-06	Nucleus	other			1642	13194	64470
EMC2	ER membrane protein complex subunit 2		ENSMUSG00000022337			4.66	5.1e-06	Nucleus	other			9694	66736	362905
EPS8	epidermal growth factor receptor pathway substrate 8		ENSMUSG00000015766			4.66	5.1e-06	Plasma Membrane	peptidase			2059	13860	312812
FAM161B	FAM161 centrosomal protein B		ENSMUSG00000021234			4.66	5.1e-06	Cytoplasm	other			145483	217705
GINM1	glycoprotein integral membrane 1		ENSMUSG00000040006			4.66	5.1e-06	Cytoplasm	other			116254	215751	361448
HIVEP1	HIVEP zinc finger 1		ENSMUSG00000021366			4.66	5.1e-06	Nucleus	transcription regulator	unspecified application		3096	110521	117140
KCTD3	potassium channel tetramerization domain containing 3		ENSMUSG00000026608			4.66	5.1e-06	Plasma Membrane	ion channel			51133	226823	305055
LIPG	lipase G, endothelial type		ENSMUSG00000053846			4.66	5.1e-06	Extracellular Space	enzyme			9388	16891	291437
Mir6769b	microRNA 6769b		ENSMUSG00000098976			4.66	5.1e-06	Other	microRNA				102466799
NEDD9	neural precursor cell expressed, developmentally down-regulated 9		ENSMUSG00000021365			4.66	5.1e-06	Nucleus	other			4739	18003	291044
PAK1	p21 (RAC1) activated kinase 1		ENSMUSG00000030774			4.66	5.1e-06	Cytoplasm	kinase		K-252	5058	18479	29431
RASGRP3	RAS guanyl releasing protein 3		ENSMUSG00000071042			4.66	5.1e-06	Cytoplasm	other			25780	240168	313874
RHEB	Ras homolog, mTORC1 binding		ENSMUSG00000028945			4.66	5.1e-06	Cytoplasm	enzyme			6009	19744	26954
SIL1	SIL1 nucleotide exchange factor		ENSMUSG00000024357			4.66	5.1e-06	Cytoplasm	transporter			64374	81500	291673
SLFNL1	schlafen like 1		ENSMUSG00000047518			4.66	5.1e-06	Other	other			200172	194219	500540
SUSD6	sushi domain containing 6		ENSMUSG00000021133			4.66	5.1e-06	Other	other			9766	217684	678893
THSD7A	thrombospondin type 1 domain containing 7A		ENSMUSG00000032625			4.66	5.1e-06	Cytoplasm	other			221981	330267	500032
Tomm5	translocase of outer mitochondrial membrane 5		ENSMUSG00000078713			4.66	5.1e-06	Cytoplasm	other				68512	680080
WDR26	WD repeat domain 26		ENSMUSG00000038733			4.66	5.1e-06	Cytoplasm	other			80232	226757	498301
ZNF830	zinc finger protein 830		ENSMUSG00000046010			4.66	5.1e-06	Nucleus	other			91603	66983	497967
ASXL1	ASXL transcriptional regulator 1		ENSMUSG00000042548			4.64	1.12e-06	Nucleus	transcription regulator	unspecified application		171023	228790	311553
CREG2	cellular repressor of E1A stimulated genes 2		ENSMUSG00000050967			4.64	1.12e-06	Extracellular Space	enzyme			200407	263764	316353
DUSP6	dual specificity phosphatase 6		ENSMUSG00000019960			4.64	1.12e-06	Cytoplasm	phosphatase	diagnosis		1848	67603	116663
HS1BP3	HCLS1 binding protein 3		ENSMUSG00000020605			4.64	1.12e-06	Other	other			64342	58240	313950
LCOR	ligand dependent nuclear receptor corepressor		ENSMUSG00000025019			4.64	1.12e-06	Nucleus	transcription regulator			84458	212391
RERE	arginine-glutamic acid dipeptide repeats		ENSMUSG00000039852			4.64	1.12e-06	Nucleus	transcription regulator	unspecified application		473	68703	116665
SKP2	S-phase kinase associated protein 2		ENSMUSG00000054115			4.64	1.12e-06	Nucleus	other	diagnosis		6502	27401	294790
CYP26B1	cytochrome P450 family 26 subfamily B member 1		ENSMUSG00000063415			4.63	2.47e-07	Cytoplasm	enzyme			56603	232174	312495
PGF	placental growth factor		ENSMUSG00000004791			4.63	2.47e-07	Extracellular Space	growth factor	diagnosis,disease progression,efficacy,prognosis	aflibercept,aflibercept/bevacizumab,aflibercept/irinotecan,RO5323441	5228	18654	94203
2810001G20Rik	RIKEN cDNA 2810001G20 gene		ENSMUSG00000087497			4.5	2.47e-07	Other	other				66456
4933431G14Rik	RIKEN cDNA 4933431G14 gene		ENSMUSG00000108709			4.5	5.1e-06	Other	other				71265
ABLIM1	actin binding LIM protein 1		ENSMUSG00000025085			4.5	5.1e-06	Cytoplasm	other			3983	226251	307989
ANXA11	annexin A11		ENSMUSG00000021866			4.5	5.1e-06	Nucleus	other			311	11744	290527
ASPN	asporin		ENSMUSG00000021388			4.5	5.1e-06	Extracellular Space	other			54829	66695	306805
BID	BH3 interacting domain death agonist		ENSMUSG00000004446			4.5	5.1e-06	Cytoplasm	other			637	12122	64625
C4orf36	chromosome 4 open reading frame 36		ENSMUSG00000029320			4.5	1.12e-06	Other	other			132989	74218	498330
C4orf51	chromosome 4 open reading frame 51		ENSMUSG00000031682			4.5	5.1e-06	Other	other			646603	67687	498933
CCDC63	coiled-coil domain containing 63		ENSMUSG00000043036			4.5	5.1e-06	Other	other			160762	330188	304484
CDC42BPA	CDC42 binding protein kinase alpha		ENSMUSG00000026490			4.5	5.1e-06	Cytoplasm	kinase			8476	226751	114116
CERCAM	cerebral endothelial cell adhesion molecule		ENSMUSG00000039787			4.5	1.12e-06	Other	other			51148	99151	296616
CFAP70	cilia and flagella associated protein 70		ENSMUSG00000039543			4.5	1.12e-06	Cytoplasm	other			118491	76670	361006
CHD7	chromodomain helicase DNA binding protein 7		ENSMUSG00000041235			4.5	5.1e-06	Nucleus	enzyme			55636	320790	312974
COL4A6	collagen type IV alpha 6 chain		ENSMUSG00000031273			4.5	5.1e-06	Extracellular Space	other		collagenase clostridium histolyticum	1288	94216	363458
CORO2B	coronin 2B		ENSMUSG00000041729			4.5	5.1e-06	Plasma Membrane	other			10391	235431	300768
DKK2	dickkopf WNT signaling pathway inhibitor 2		ENSMUSG00000028031			4.5	5.1e-06	Extracellular Space	other			27123	56811	295445
FEM1B	fem-1 homolog B		ENSMUSG00000032244			4.5	2.34e-05	Nucleus	transcription regulator			10116	14155	315745
FGGY	FGGY carbohydrate kinase domain containing		ENSMUSG00000028573			4.5	5.1e-06	Other	enzyme			55277	75578	298250
FZD8	frizzled class receptor 8		ENSMUSG00000036904			4.5	5.1e-06	Plasma Membrane	G-protein coupled receptor		vantictumab	8325	14370	364754|100909849
GCM1	glial cells missing transcription factor 1		ENSMUSG00000023333			4.5	2.34e-05	Nucleus	transcription regulator			8521	14531	29394
Gm36480	predicted gene, 36480		ENSMUSG00000116204			4.5	2.34e-05	Other	other				102640415
GSK3B	glycogen synthase kinase 3 beta		ENSMUSG00000022812			4.5	5.1e-06	Nucleus	kinase	efficacy	enzastaurin,glycogen synthase kinase-3beta inhibitor	2932	56637	84027
GTF2F2	general transcription factor IIF subunit 2		ENSMUSG00000067995			4.5	2.34e-05	Nucleus	transcription regulator			2963	68705	81674
HNRNPLL	heterogeneous nuclear ribonucleoprotein L like		ENSMUSG00000024095			4.5	5.1e-06	Other	other			92906	72692	313842
JPT2	Jupiter microtubule associated homolog 2		ENSMUSG00000024165			4.5	2.34e-05	Cytoplasm	other			90861	52009	360492
KATNAL1	katanin catalytic subunit A1 like 1		ENSMUSG00000041298			4.5	5.1e-06	Cytoplasm	enzyme			84056	231912	288449
KCNV2	potassium voltage-gated channel modifier subfamily V member 2		ENSMUSG00000047298			4.5	5.5e-08	Plasma Membrane	ion channel			169522	240595	294065
KLHDC10	kelch domain containing 10		ENSMUSG00000029775			4.5	5.1e-06	Nucleus	other			23008	76788	312199
LNX2	ligand of numb-protein X 2		ENSMUSG00000016520			4.5	5.1e-06	Other	other			222484	140887	360761
LPP	LIM domain containing preferred translocation partner in lipoma		ENSMUSG00000033306			4.5	1.12e-06	Nucleus	other			4026	210126	288010
LTC4S	leukotriene C4 synthase		ENSMUSG00000020377			4.5	1.12e-06	Cytoplasm	enzyme	efficacy		4056	17001	114097
MCUB	mitochondrial calcium uniporter dominant negative subunit beta		ENSMUSG00000027994			4.5	5.1e-06	Cytoplasm	other			55013	66815	295462
MEIOC	meiosis specific with coiled-coil domain		ENSMUSG00000051455			4.5	1.12e-06	Cytoplasm	other			284071	268491	303572
Mir7069	microRNA 7069		ENSMUSG00000098331			4.5	5.1e-06	Other	microRNA				102466220
mir-205	microRNA 205		ENSMUSG00000065533			4.5	1.12e-06	Cytoplasm	microRNA	disease progression,unspecified application		406988	387201	100314246
MPC2	mitochondrial pyruvate carrier 2		ENSMUSG00000026568			4.5	5.1e-06	Plasma Membrane	other			25874	70456	100359982
MUC13	mucin 13, cell surface associated		ENSMUSG00000022824			4.5	1.12e-06	Extracellular Space	other			56667	17063	207126
NDUFA12	NADH:ubiquinone oxidoreductase subunit A12	ENSMUSG00000020022	ENSMUSG00000020022	4.73	8.69e-07	4.5	2.34e-05	Cytoplasm	enzyme			55967	66414	299739
Ndufb11b	NADH:ubiquinone oxidoreductase subunit B11B		ENSMUSG00000061633			4.5	5.1e-06	Extracellular Space	other				66346	300091
NFKBIA	NFKB inhibitor alpha		ENSMUSG00000021025			4.5	1.12e-06	Cytoplasm	transcription regulator			4792	18035	25493
NPPC	natriuretic peptide C		ENSMUSG00000026241			4.5	5.1e-06	Extracellular Space	other			4880	18159	114593
OLFM1	olfactomedin 1		ENSMUSG00000026833			4.5	5.1e-06	Cytoplasm	other			10439	56177	93667
PTPN6	protein tyrosine phosphatase non-receptor type 6		ENSMUSG00000004266			4.5	2.34e-05	Cytoplasm	phosphatase		SC-43	5777	15170	116689
RAC2	Rac family small GTPase 2		ENSMUSG00000033220			4.5	1.12e-06	Cytoplasm	enzyme			5880	19354	366957
RAPGEF6	Rap guanine nucleotide exchange factor 6		ENSMUSG00000037533			4.5	5.1e-06	Plasma Membrane	other			51735	192786	303141
RBM45	RNA binding motif protein 45		ENSMUSG00000042369			4.5	5.1e-06	Cytoplasm	other			129831	241490	266631
RFX4	regulatory factor X4		ENSMUSG00000020037			4.5	5.1e-06	Nucleus	transcription regulator			5992	71137
RMC1	regulator of MON1-CCZ1		ENSMUSG00000024410			4.5	1.12e-06	Cytoplasm	other			29919	76482	291784
SH3BP5	SH3 domain binding protein 5		ENSMUSG00000021892			4.5	1.12e-06	Cytoplasm	other			9467	24056	117186
SLC9A5	solute carrier family 9 member A5		ENSMUSG00000014786			4.5	1.12e-06	Plasma Membrane	transporter			6553	277973	192215
Sox5os3	SRY (sex determining region Y)-box 5, opposite strand 3		ENSMUSG00000085785			4.5	2.34e-05	Other	other				66760
SYT12	synaptotagmin 12		ENSMUSG00000049303			4.5	5.1e-06	Plasma Membrane	transporter			91683	171180	191595
TARS1	threonyl-tRNA synthetase 1	ENSMUSG00000022241	ENSMUSG00000022241	8.79	5.25e-11	4.5	5.1e-06	Nucleus	enzyme			6897	110960	294810
TSC22D3	TSC22 domain family member 3		ENSMUSG00000031431			4.5	1.12e-06	Nucleus	transcription regulator			1831	14605
TTC39B	tetratricopeptide repeat domain 39B		ENSMUSG00000038172			4.5	5.1e-06	Other	other			158219	69863	298186
UBE2T	ubiquitin conjugating enzyme E2 T		ENSMUSG00000026429			4.5	5.1e-06	Nucleus	enzyme			29089	67196	360847
UBXN7	UBX domain protein 7		ENSMUSG00000053774			4.5	1.12e-06	Nucleus	other			26043	224111
UTRN	utrophin		ENSMUSG00000019820			4.5	2.34e-05	Plasma Membrane	transmembrane receptor	efficacy		7402	22288	25600
VEGFC	vascular endothelial growth factor C		ENSMUSG00000031520			4.5	2.34e-05	Extracellular Space	growth factor	diagnosis,disease progression,efficacy,prognosis	VGX-100	7424	22341	114111
ATXN7L1	ataxin 7 like 1		ENSMUSG00000020564			4.38	1.13e-06	Other	other			222255	380753	362726
EEA1	early endosome antigen 1		ENSMUSG00000036499			4.38	1.13e-06	Cytoplasm	other			8411	216238	314764
HNRNPF	heterogeneous nuclear ribonucleoprotein F		ENSMUSG00000042079			4.38	1.13e-06	Nucleus	other			3185	98758	64200
MAFA	MAF bZIP transcription factor A		ENSMUSG00000047591			4.38	1.13e-06	Nucleus	transcription regulator			389692	378435	366949
SAMD4A	sterile alpha motif domain containing 4A		ENSMUSG00000021838			4.38	1.13e-06	Cytoplasm	translation regulator			23034	74480	305826
SLC25A16	solute carrier family 25 member 16		ENSMUSG00000071253			4.38	1.13e-06	Cytoplasm	transporter			8034	73132	361836
1700019E08Rik	RIKEN cDNA 1700019E08 gene		ENSMUSG00000086202			4.36	5.12e-06	Other	other				69405
ADAMTS10	ADAM metallopeptidase with thrombospondin type 1 motif 10		ENSMUSG00000024299			4.36	5.12e-06	Extracellular Space	peptidase	diagnosis		81794	224697	314655
BNIP1	BCL2 interacting protein 1		ENSMUSG00000024191			4.36	5.12e-06	Cytoplasm	transporter			662	224630	140932
C130050O18Rik	--		ENSMUSG00000044092			4.36	5.12e-06	Other	other				319772	102546864
CCND1	cyclin D1		ENSMUSG00000070348			4.36	5.12e-06	Nucleus	transcription regulator	diagnosis,efficacy,prognosis,response to therapy,unspecified application	arsenic trioxide,arsenic trioxide/cytarabine/methotrexate,arsenic trioxide/daunorubicin/tretinoin,arsenic trioxide/gemtuzumab ozogamicin/tretinoin,arsenic trioxide/idarubicin/tretinoin,arsenic trioxide/tretinoin	595	12443	58919
CEP68	centrosomal protein 68		ENSMUSG00000044066			4.36	5.12e-06	Cytoplasm	other			23177	216543	289822
CLUH	clustered mitochondria homolog		ENSMUSG00000020741			4.36	5.12e-06	Cytoplasm	translation regulator			23277	74148	303300
CNNM2	cyclin and CBS domain divalent metal cation transport mediator 2	ENSMUSG00000064105	ENSMUSG00000064105	5.02	1.76e-07	4.36	5.12e-06	Plasma Membrane	transporter			54805	94219	294014
CNTD1	cyclin N-terminal domain containing 1		ENSMUSG00000078653			4.36	5.12e-06	Other	other			124817	68107	498001
CYRIB	CYFIP related Rac1 interactor B		ENSMUSG00000022378			4.36	5.12e-06	Extracellular Space	other			51571	223601	299909
DIS3L2	DIS3 like 3'-5' exoribonuclease 2		ENSMUSG00000053333			4.36	5.12e-06	Cytoplasm	enzyme			129563	208718	367307
DNMT3L	DNA methyltransferase 3 like		ENSMUSG00000000730			4.36	5.12e-06	Nucleus	transcription regulator			29947	54427	309680
Gm7008	predicted gene 7008		ENSMUSG00000035983			4.36	5.12e-06	Other	other				629820
HIGD1A	HIG1 hypoxia inducible domain family member 1A		ENSMUSG00000038412			4.36	5.12e-06	Cytoplasm	other			25994	56295	140937
LNX1	ligand of numb-protein X 1		ENSMUSG00000029228			4.36	5.12e-06	Cytoplasm	enzyme			84708	16924	360926
Mir3963	microRNA 3963		ENSMUSG00000092830			4.36	5.12e-06	Cytoplasm	microRNA				100628568
Mir7674	microRNA 7674		ENSMUSG00000099075			4.36	5.12e-06	Other	microRNA				102466844
Mir7680	microRNA 7680		ENSMUSG00000098400			4.36	5.12e-06	Other	microRNA				102465781
MTARC1	mitochondrial amidoxime reducing component 1		ENSMUSG00000026621			4.36	5.12e-06	Cytoplasm	enzyme			64757	66112	690745
PEX6	peroxisomal biogenesis factor 6		ENSMUSG00000002763			4.36	5.12e-06	Cytoplasm	enzyme			5190	224824	117265
SLC31A2	solute carrier family 31 member 2		ENSMUSG00000066152			4.36	5.12e-06	Plasma Membrane	transporter			1318	20530	298091
SORBS2	sorbin and SH3 domain containing 2		ENSMUSG00000031626			4.36	5.12e-06	Plasma Membrane	other			8470	234214	114901
SP8	Sp8 transcription factor		ENSMUSG00000048562			4.36	5.12e-06	Nucleus	transcription regulator			221833	320145	299499
TMPO	thymopoietin		ENSMUSG00000019961			4.36	5.12e-06	Nucleus	other			7112	21917	25359
1600010M07Rik	RIKEN cDNA 1600010M07 gene		ENSMUSG00000101585			4.34	2.34e-05	Other	other				69781
4930581F22Rik	RIKEN cDNA 4930581F22 gene		ENSMUSG00000070315			4.34	2.34e-05	Other	other				78934
ADAMTS6	ADAM metallopeptidase with thrombospondin type 1 motif 6		ENSMUSG00000046169			4.34	2.34e-05	Extracellular Space	peptidase			11174	108154	361886
BVES	blood vessel epicardial substance		ENSMUSG00000071317			4.34	2.34e-05	Plasma Membrane	other			11149	23828	365603
CABCOCO1	ciliary associated calcium binding coiled-coil 1		ENSMUSG00000019945			4.34	2.34e-05	Cytoplasm	other			219621	73287	361834
CD200R1L	CD200 receptor 1 like		ENSMUSG00000090176			4.34	2.34e-05	Plasma Membrane	other			344807	239849|271375	501779
CLVS1	clavesin 1		ENSMUSG00000041216			4.34	2.34e-05	Cytoplasm	other			157807	74438	366311
EEF1A1	eukaryotic translation elongation factor 1 alpha 1		ENSMUSG00000037742			4.34	2.34e-05	Cytoplasm	translation regulator			1915	13627	171361
EFR3A	EFR3 homolog A		ENSMUSG00000015002			4.34	2.34e-05	Plasma Membrane	other			23167	76740	362923
EGFR	epidermal growth factor receptor		ENSMUSG00000020122			4.34	2.34e-05	Plasma Membrane	kinase	diagnosis,disease progression,efficacy,prognosis,response to therapy,safety,unspecified application	11C-osimertinib,18F-PEG6-IPQA,89Zr-DFO-nimotuzumab,89Zr-panitumumab,ABBV-321,ABT-414,ABY-029,AEE 788,afatinib,afatinib/cetuximab,afatinib/dasatinib,afatinib/osimertinib,afatinib/paclitaxel,AFM24,alflutinib,allitinib,almonertinib,AMG 595,AMG 596,amivantamab,anastrozole/lapatinib,anastrozole/lapatinib/trastuzumab,anti-EGFR antibody,anti-EGFR monoclonal antibody GT-MAB 5.2-GEX,anti-EGFR-IL-dox,anti-…	1956	13649	24329
FCHSD2	FCH and double SH3 domains 2		ENSMUSG00000030691			4.34	2.34e-05	Plasma Membrane	other			9873	207278	308864
FUBP1	far upstream element binding protein 1		ENSMUSG00000028034			4.34	2.34e-05	Nucleus	transcription regulator			8880	51886	654496
Gm4632	predicted gene 4632		ENSMUSG00000115111			4.34	2.34e-05	Other	other				100043765
IPO5	importin 5		ENSMUSG00000030662			4.34	2.34e-05	Nucleus	transporter			3843	70572	306182
LBH	LBH regulator of WNT signaling pathway		ENSMUSG00000024063			4.34	2.34e-05	Nucleus	transcription regulator			81606	77889	683626
Lbhd2	LBH domain containing 2		ENSMUSG00000087075			4.34	2.34e-05	Other	other				380787	500724
MAGOH	mago homolog, exon junction complex subunit		ENSMUSG00000028609			4.34	2.34e-05	Nucleus	other			4116	17149	298385
Mir6921	microRNA 6921		ENSMUSG00000098547			4.34	2.34e-05	Other	microRNA				102465555
MOCS2	molybdenum cofactor synthesis 2		ENSMUSG00000015536			4.34	2.34e-05	Cytoplasm	enzyme			4338	17434	294753
MTHFD1L	methylenetetrahydrofolate dehydrogenase (NADP+ dependent) 1 like		ENSMUSG00000040675			4.34	2.34e-05	Cytoplasm	enzyme			25902	270685	361472
NQO2	N-ribosyldihydronicotinamide:quinone reductase 2		ENSMUSG00000046949			4.34	2.34e-05	Cytoplasm	enzyme		caricotamide	4835	18105	291084
NT5E	5'-nucleotidase ecto		ENSMUSG00000032420			4.34	2.34e-05	Plasma Membrane	phosphatase		AB680,AK119,BMS-986179,CPI-006,GS-1423,LY3475070,MEDI9447,NZV930,Sym024,TJ004309	4907	23959	58813
PCBP3	poly(rC) binding protein 3		ENSMUSG00000001120			4.34	2.34e-05	Nucleus	transcription regulator			54039	59093	294336
PTEN	phosphatase and tensin homolog		ENSMUSG00000013663			4.34	2.34e-05	Cytoplasm	phosphatase	diagnosis,disease progression,efficacy,prognosis,response to therapy,unspecified application		5728	19211	50557
RAPH1	Ras association (RalGDS/AF-6) and pleckstrin homology domains 1		ENSMUSG00000026014			4.34	2.34e-05	Plasma Membrane	other			65059	77300	363239
RNF19A	ring finger protein 19A, RBR E3 ubiquitin protein ligase		ENSMUSG00000022280			4.34	2.34e-05	Nucleus	enzyme			25897	30945	362900
SH2D2A	SH2 domain containing 2A		ENSMUSG00000028071			4.34	2.34e-05	Cytoplasm	other			9047	27371	310688
SRPRA	SRP receptor subunit alpha		ENSMUSG00000032042			4.34	2.34e-05	Cytoplasm	other			6734	67398	315548
Tcp10a (includes others)	t-complex protein 10a		ENSMUSG00000071322			4.34	2.34e-05	Cytoplasm	enzyme				21461|21462|100041352	308169
TMEM161B	transmembrane protein 161B		ENSMUSG00000035762			4.34	2.34e-05	Other	other			153396	72745	309953
ZFPM2	zinc finger protein, FOG family member 2		ENSMUSG00000022306			4.34	2.34e-05	Nucleus	transcription regulator			23414	22762	314930
FER	FER tyrosine kinase		ENSMUSG00000000127			4.28	2.51e-07	Cytoplasm	kinase		lorlatinib	2241	14158	301737
Gm16861	predicted gene, 16861		ENSMUSG00000097397			4.28	2.51e-07	Other	other				100503704
TTBK2	tau tubulin kinase 2		ENSMUSG00000090100			4.28	2.51e-07	Cytoplasm	kinase			146057	140810	311349
4930467E23Rik (includes others)	RIKEN cDNA 4930467E23 gene		ENSMUSG00000095294			4.25	1.13e-06	Other	other				78672|385024|626415|665578|665858|670593|100040599|100861668|102633470|102633703|102633933	100911353
ETV4	ETS variant transcription factor 4		ENSMUSG00000017724			4.25	1.13e-06	Nucleus	transcription regulator	unspecified application		2118	18612	360635
Gm20758	predicted gene, 20758	ENSMUSG00000112533	ENSMUSG00000112533	4.27	1.07e-06	4.25	1.13e-06	Other	other				629206
PLXDC1	plexin domain containing 1		ENSMUSG00000017417			4.25	1.13e-06	Plasma Membrane	other			57125	72324	303505
Prl2c2 (includes others)	prolactin family 2, subfamily c, member 2	ENSMUSG00000056457	ENSMUSG00000056457	6.7	7.72e-11	4.25	1.13e-06	Extracellular Space	growth factor				18811|18812|107849|666317	502122
SSR3	signal sequence receptor subunit 3		ENSMUSG00000027828			4.25	1.13e-06	Cytoplasm	other			6747	67437	81784
TANK	TRAF family member associated NFKB activator		ENSMUSG00000064289			4.25	1.13e-06	Cytoplasm	other			10010	21353	252961
TBCC	tubulin folding cofactor C		ENSMUSG00000036430			4.25	1.13e-06	Cytoplasm	enzyme			6903	72726	316221
TFCP2L1	transcription factor CP2 like 1	ENSMUSG00000026380	ENSMUSG00000026380	10.04	5.96e-14	4.25	1.13e-06	Nucleus	transcription regulator			29842	81879	304741
DAGLA	diacylglycerol lipase alpha		ENSMUSG00000035735			4.22	5.12e-06	Plasma Membrane	enzyme			747	269060	309207
Gm8883	predicted gene 8883	ENSMUSG00000099707	ENSMUSG00000099707	8.79	5.25e-11	4.22	5.12e-06	Other	other				667931
Gm9530	predicted gene 9530		ENSMUSG00000096950			4.22	5.12e-06	Other	other				671336
GPR155	G protein-coupled receptor 155		ENSMUSG00000041762			4.22	5.12e-06	Plasma Membrane	G-protein coupled receptor			151556	68526	311730
IFI16	interferon gamma inducible protein 16	ENSMUSG00000090272	ENSMUSG00000039997	4.65	2.33e-07	4.22	5.12e-06	Nucleus	transcription regulator	unspecified application		3428	15950|15951|226691|226695|236312|381308|545384|623121|100033459|100040462|100504287|102639543	304988
KCNH3	potassium voltage-gated channel subfamily H member 3		ENSMUSG00000037579			4.22	5.12e-06	Plasma Membrane	ion channel			23416	16512	27150
Mir1195	microRNA 1195		ENSMUSG00000080468			4.22	5.12e-06	Other	microRNA				100316676
Mir7057	microRNA 7057		ENSMUSG00000098353			4.22	5.12e-06	Other	microRNA				102465640
Mir7223	microRNA 7223		ENSMUSG00000098989			4.22	5.12e-06	Other	microRNA				102465705
MYO10	myosin X		ENSMUSG00000022272			4.22	5.12e-06	Cytoplasm	enzyme			4651	17909	310178
Pabpc2	poly(A) binding protein, cytoplasmic 2		ENSMUSG00000051732			4.22	5.12e-06	Cytoplasm	other				18459	291615
PTPN3	protein tyrosine phosphatase non-receptor type 3		ENSMUSG00000038764			4.22	5.12e-06	Cytoplasm	phosphatase	unspecified application		5774	545622	362524
RABAC1	Rab acceptor 1		ENSMUSG00000003380			4.22	5.12e-06	Cytoplasm	other			10567	14470	83583
SEMA5A	semaphorin 5A		ENSMUSG00000022231			4.22	5.12e-06	Plasma Membrane	transmembrane receptor			9037	20356	310207
SETDB1	SET domain bifurcated histone lysine methyltransferase 1		ENSMUSG00000015697			4.22	5.12e-06	Nucleus	enzyme			9869	84505	689883
SGMS1	sphingomyelin synthase 1		ENSMUSG00000040451			4.22	5.12e-06	Cytoplasm	enzyme			259230	208449	353229
TMEM9	transmembrane protein 9		ENSMUSG00000026411			4.22	5.12e-06	Cytoplasm	other			252839	66241	289046
VAV3	vav guanine nucleotide exchange factor 3		ENSMUSG00000033721			4.22	5.12e-06	Extracellular Space	cytokine			10451	57257	295378
1700016G22Rik	RIKEN cDNA 1700016G22 gene		ENSMUSG00000100625			4.18	2.34e-05	Other	other				71867
5330413P13Rik	RIKEN cDNA 5330413P13 gene	ENSMUSG00000086822	ENSMUSG00000086822	7.23	2e-10	4.18	2.34e-05	Other	other				414081
ARHGAP18	Rho GTPase activating protein 18	ENSMUSG00000039031	ENSMUSG00000039031	8.79	5.25e-11	4.18	2.34e-05	Cytoplasm	other			93663	73910	293947
ATG16L2	autophagy related 16 like 2		ENSMUSG00000047767			4.18	2.34e-05	Extracellular Space	other			89849	73683	308865
C17orf64	chromosome 17 open reading frame 64		ENSMUSG00000018479			4.18	2.34e-05	Other	other			124773	73634	303395
CHD5	chromodomain helicase DNA binding protein 5		ENSMUSG00000005045			4.18	2.34e-05	Nucleus	enzyme			26038	269610	691589
CPNE8	copine 8		ENSMUSG00000052560			4.18	2.34e-05	Cytoplasm	other			144402	66871	362988
Gm5084	predicted gene 5084		ENSMUSG00000050765			4.18	2.34e-05	Other	other				100503759
Gm41289	predicted gene, 41289		ENSMUSG00000115749			4.18	2.34e-05	Other	other				105245909
LARP6	La ribonucleoprotein 6, translational regulator		ENSMUSG00000034839			4.18	2.34e-05	Cytoplasm	other			55323	67557	315731
Lncenc1	long non-coding RNA, embryonic stem cells expressed 1		ENSMUSG00000078952			4.18	2.34e-05	Other	other				100039691
MED13	mediator complex subunit 13		ENSMUSG00000034297			4.18	2.34e-05	Nucleus	transcription regulator			9969	327987	303403
MIER3	MIER family member 3		ENSMUSG00000032727			4.18	2.34e-05	Nucleus	transcription regulator			166968	218613	310086
MYOF	myoferlin		ENSMUSG00000048612			4.18	2.34e-05	Nucleus	other			26509	226101	309499
N6AMT1	N-6 adenine-specific DNA methyltransferase 1		ENSMUSG00000044442			4.18	2.34e-05	Cytoplasm	enzyme			29104	67768	288309
NPNT	nephronectin		ENSMUSG00000040998			4.18	2.34e-05	Plasma Membrane	other			255743	114249
PLK2	polo like kinase 2		ENSMUSG00000021701			4.18	2.34e-05	Nucleus	kinase			10769	20620	83722
PTPRM	protein tyrosine phosphatase receptor type M	ENSMUSG00000033278	ENSMUSG00000033278	4.58	6.27e-08	4.18	2.34e-05	Plasma Membrane	phosphatase			5797	19274	29616
RCBTB2	RCC1 and BTB domain containing protein 2		ENSMUSG00000022106			4.18	2.34e-05	Cytoplasm	other			1102	105670	290363
SARDH	sarcosine dehydrogenase		ENSMUSG00000009614			4.18	2.34e-05	Cytoplasm	enzyme			1757	192166	114123
SNRPB	small nuclear ribonucleoprotein polypeptides B and B1		ENSMUSG00000027404			4.18	2.34e-05	Nucleus	other			6628	20638	171365
SUCLG2	succinate-CoA ligase GDP-forming subunit beta		ENSMUSG00000061838			4.18	2.34e-05	Cytoplasm	enzyme			8801	20917	362404
TANGO6	transport and golgi organization 6 homolog		ENSMUSG00000041949			4.18	2.34e-05	Other	other			79613	272538	307816
USP53	ubiquitin specific peptidase 53	ENSMUSG00000039701	ENSMUSG00000039701	5.69	2.04e-08	4.18	2.34e-05	Extracellular Space	enzyme			54532	99526
VPS54	VPS54 subunit of GARP complex		ENSMUSG00000020128			4.18	2.34e-05	Extracellular Space	other			51542	245944	286932
Zfp599	--		ENSMUSG00000062794			4.18	2.34e-05	Other	other				235048	100361503
GNPDA1	glucosamine-6-phosphate deaminase 1		ENSMUSG00000052102			4.16	1.09e-06	Cytoplasm	enzyme			10007	26384	683570
GOLGA3	golgin A3		ENSMUSG00000029502			4.16	1.09e-06	Cytoplasm	transporter			2802	269682	312077
SLC23A2	solute carrier family 23 member 2		ENSMUSG00000027340			4.16	1.09e-06	Plasma Membrane	transporter			9962	54338	50622
Zfp652os	zinc finger protein 652, opposite strand		ENSMUSG00000086191			4.16	1.09e-06	Other	other				432396
ABCA7	ATP binding cassette subfamily A member 7		ENSMUSG00000035722			4.13	4.88e-06	Plasma Membrane	transporter			10347	27403	299609
DUS3L	dihydrouridine synthase 3 like		ENSMUSG00000007603			4.13	4.88e-06	Other	other			56931	224907	301122
Gm8633	predicted gene 8633		ENSMUSG00000112896			4.13	4.88e-06	Other	other				667438
Mir7211	microRNA 7211		ENSMUSG00000098544			4.13	4.88e-06	Other	microRNA				102466817
MRPL45	mitochondrial ribosomal protein L45		ENSMUSG00000018882			4.13	4.88e-06	Cytoplasm	other			84311	67036	287656
NEK6	NIMA related kinase 6		ENSMUSG00000026749			4.13	4.88e-06	Nucleus	kinase			10783	59126	360161
PVALB	parvalbumin		ENSMUSG00000005716			4.13	4.88e-06	Cytoplasm	other	unspecified application		5816	19293	25269
WDR7	WD repeat domain 7		ENSMUSG00000040560			4.13	4.88e-06	Cytoplasm	other			23335	104082	66031
NSMCE2	NSE2 (MMS21) homolog, SMC5-SMC6 complex SUMO ligase		ENSMUSG00000059586			4.09	2.44e-07	Nucleus	enzyme			286053	68501	299957
RNPEP	arginyl aminopeptidase		ENSMUSG00000041926			4.09	2.44e-07	Cytoplasm	peptidase			6051	215615	81761
1700108F19Rik	RIKEN cDNA 1700108F19 gene		ENSMUSG00000101009			4.08	2.2e-05	Other	other				73272
1700112H15Rik	RIKEN cDNA 1700112H15 gene		ENSMUSG00000101574			4.08	2.2e-05	Other	other				73590
ARHGAP21	Rho GTPase activating protein 21		ENSMUSG00000036591			4.08	2.2e-05	Cytoplasm	other			57584	71435	307178
CEP83	centrosomal protein 83		ENSMUSG00000020024			4.08	2.2e-05	Extracellular Space	other			51134	77048	366872
CRYL1	crystallin lambda 1		ENSMUSG00000021947			4.08	2.2e-05	Cytoplasm	enzyme			51084	68631	290277
DNAH8	dynein axonemal heavy chain 8		ENSMUSG00000033826			4.08	2.2e-05	Cytoplasm	enzyme			1769	13417	207117
EDEM2	ER degradation enhancing alpha-mannosidase like protein 2		ENSMUSG00000038312			4.08	2.2e-05	Cytoplasm	enzyme			55741	108687	296304
EXOC6	exocyst complex component 6		ENSMUSG00000053799			4.08	2.2e-05	Plasma Membrane	transporter			54536	107371	50556
IDH2	isocitrate dehydrogenase (NADP(+)) 2		ENSMUSG00000030541			4.08	2.2e-05	Cytoplasm	enzyme	unspecified application	enasidenib,HMPL-306,TQB3455	3418	269951	361596
LYST	lysosomal trafficking regulator		ENSMUSG00000019726			4.08	2.2e-05	Cytoplasm	transporter			1130	17101	85419
MBLAC2	metallo-beta-lactamase domain containing 2		ENSMUSG00000051098			4.08	2.2e-05	Cytoplasm	other			153364	72852	365627
OSBPL3	oxysterol binding protein like 3		ENSMUSG00000029822			4.08	2.2e-05	Cytoplasm	other			26031	71720	362360
PDE7A	phosphodiesterase 7A		ENSMUSG00000069094			4.08	2.2e-05	Cytoplasm	enzyme		anagrelide,dipyridamole,dyphylline,ketotifen,milrinone,pentoxifylline,theophylline,tolbutamide	5150	18583	81744
PPM1E	protein phosphatase, Mg2+/Mn2+ dependent 1E		ENSMUSG00000046442			4.08	2.2e-05	Nucleus	phosphatase			22843	320472	360593
PRKACB	protein kinase cAMP-activated catalytic subunit beta		ENSMUSG00000005034			4.08	2.2e-05	Cytoplasm	kinase			5567	18749	293508
SEMA4B	semaphorin 4B		ENSMUSG00000030539			4.08	2.2e-05	Plasma Membrane	other			10509	20352	293042
SLC12A3	solute carrier family 12 member 3		ENSMUSG00000031766			4.08	2.2e-05	Plasma Membrane	transporter		aliskiren/amlodipine/hydrochlorothiazide,aliskiren/hydrochlorothiazide,amiloride/hydrochlorothiazide,amlodipine/hydrochlorothiazide,amlodipine/hydrochlorothiazide/olmesartan medoxomil,amlodipine/hydrochlorothiazide/valsartan,atenolol/chlorthalidone,benazepril/hydrochlorothiazide,bendroflumethiazide,bendroflumethiazide/nadolol,benzthiazide,bisoprolol/hydrochlorothiazide,candesartan cilexetil/hydro…	6559	20497	54300
STARD13	StAR related lipid transfer domain containing 13		ENSMUSG00000016128			4.08	2.2e-05	Cytoplasm	other			90627	243362	498130
ZMIZ1	zinc finger MIZ-type containing 1	ENSMUSG00000007817	ENSMUSG00000007817	9.54	6.01e-13	4.08	2.2e-05	Nucleus	transcription regulator			57178	328365	361103
COL14A1	collagen type XIV alpha 1 chain	ENSMUSG00000022371	ENSMUSG00000022371	9.54	6.01e-13	4.05	1.09e-06	Extracellular Space	other		collagenase clostridium histolyticum	7373	12818	314981
PRDM1	PR/SET domain 1		ENSMUSG00000038151			4.05	1.09e-06	Nucleus	transcription regulator			639	12142	309871
1700016L21Rik	RIKEN cDNA 1700016L21 gene		ENSMUSG00000101483			4.02	9.97e-05	Other	other				72208
Dst	dystonin		ENSMUSG00000026131			4.02	9.97e-05	Plasma Membrane	other				13518	316313
KIF14	kinesin family member 14		ENSMUSG00000041498			4.02	9.97e-05	Cytoplasm	enzyme	diagnosis		9928	381293	360849
MBP	myelin basic protein		ENSMUSG00000041607			4.02	9.97e-05	Extracellular Space	other	diagnosis,unspecified application		4155	17196
Orm1 (includes others)	orosomucoid 1		ENSMUSG00000039196			4.02	9.97e-05	Extracellular Space	other				18405|18406|18407
PDZRN3	PDZ domain containing ring finger 3		ENSMUSG00000035357			4.02	9.97e-05	Extracellular Space	enzyme			23024	55983	312607
RSU1	Ras suppressor protein 1		ENSMUSG00000026727			4.02	9.97e-05	Cytoplasm	other			6251	20163	680419
SMIM14	small integral membrane protein 14		ENSMUSG00000037822			4.02	9.97e-05	Cytoplasm	other			201895	68552	364154
TLE3	TLE family member 3, transcriptional corepressor		ENSMUSG00000032280			4.02	9.97e-05	Nucleus	other			7090	21887	84424
ZEB1	zinc finger E-box binding homeobox 1		ENSMUSG00000024238			4.02	9.97e-05	Nucleus	transcription regulator			6935	21417	25705
4933400C23Rik	RIKEN cDNA 4933400C23 gene		ENSMUSG00000101734			4	4.88e-06	Other	other				331003
ATP1B1	ATPase Na+/K+ transporting subunit beta 1		ENSMUSG00000026576			4	4.88e-06	Plasma Membrane	transporter			481	11931	25650
CAMK2D	calcium/calmodulin dependent protein kinase II delta		ENSMUSG00000053819			4	4.88e-06	Cytoplasm	kinase			817	108058	24246
CCDC121	coiled-coil domain containing 121		ENSMUSG00000050625			4	4.88e-06	Extracellular Space	other			79635	403180	289329
COL4A1	collagen type IV alpha 1 chain		ENSMUSG00000031502			4	4.88e-06	Extracellular Space	other	diagnosis	collagenase clostridium histolyticum	1282	12826	290905
D030045P18Rik	RIKEN cDNA D030045P18 gene		ENSMUSG00000110874			4	4.88e-06	Other	other				320363
Gm17546	predicted gene, 17546		ENSMUSG00000078648			4	4.88e-06	Other	other				102634389
Gm20125	predicted gene, 20125		ENSMUSG00000101969			4	4.88e-06	Other	other				100504235
GSTM4	glutathione S-transferase mu 4		ENSMUSG00000027890			4	4.88e-06	Cytoplasm	enzyme	prognosis		2948	14865	499689
PITX3	paired like homeodomain 3		ENSMUSG00000025229			4	4.88e-06	Nucleus	transcription regulator			5309	18742	29609
Snrpe	small nuclear ribonucleoprotein E		ENSMUSG00000090553			4	4.88e-06	Nucleus	other				20643	100360682
TRAK1	trafficking kinesin protein 1		ENSMUSG00000032536			4	4.88e-06	Nucleus	other			22906	67095	316085
TRIM47	tripartite motif containing 47		ENSMUSG00000020773			4	4.88e-06	Cytoplasm	enzyme			91107	217333	690374
VAMP8	vesicle associated membrane protein 8		ENSMUSG00000050732			4	4.88e-06	Plasma Membrane	transporter			8673	22320	83730
